# Supplementary material for: 3′,6′-Bis(ethyl­amino)-2-[(2-hydroxy­ethyl)­amino]-2′,7′-dimethylspiro­[isoindoline-1,9′-xanthen]-3-one
Source: Acta Crystallogr Sect E Struct Rep Online. 2008 Jul 31;64(Pt 8):o1645. doi: 10.1107/S1600536808023611 (PMC2962210; doi:10.1107/S1600536808023611)
Supplement: Supplementary file 1 [file e-64-o1645-sup1.cif]

##############################################################################
###                                                                        ###
###        Electronic paper (Acta Crystallographica Section E)             ###
###                                                                        ###
##############################################################################
#                                                                            #
# This CIF contains the data in a paper accepted for publication in Acta     #
# Crystallographica Section E. It conforms to the requirements of Notes      #
# for Authors for Section E, and has been peer reviewed under the auspices   #
# of the IUCr Commission on Journals.                                        #
#                                                                            #
# Full details of the Crystallographic Information File format               #
# are given in the paper "The Crystallographic Information File (CIF):       #
# a New Standard Archive File for Crystallography" by S. R. Hall, F. H.      #
# Allen and I. D. Brown [Acta Cryst. (1991), A47, 655-685].                  #
#                                                                            #
# The current version of the core CIF dictionary is obtainable from          #
# ftp://ftp.iucr.org/pub/cif_core.dic. The current version number is 2.4.    #
#                                                                            #
# Software is freely available for graphical display of the structure(s) in  #
# this CIF.  For information consult the CIF home page http://www.iucr.org/  #
# cif/home.html                                                              #
#                                                                            #
# This file may be used for bona fide research purposes within the           #
# scientific community so long as proper attribution is given to the journal # 
# article from which it was obtained.                                        #
#                                                                            #
##############################################################################
                                             
data_global
_audit_creation_method     'form.cif (version 2.0)'
_journal_data_validation_number     ?
_journal_date_recd_electronic     2008-06-05
_journal_date_accepted     2008-07-26
_journal_name_full     'Acta Crystallographica, Section E'
_journal_year     2008
_journal_volume     64
_journal_issue      8
_journal_page_first     o1645
_journal_page_last     o1645
_journal_paper_category     QO
_journal_coeditor_code     ZL2122
_publ_contact_author_name     'Maozhong Tian'
_publ_contact_author_address
;
'College of Chemistry Engineering, Shanxi Datong University,
Datong 037009, China'
;
_publ_contact_author_email     tmzhong2002@yahoo.com.cn
_publ_contact_author_fax     +86-411-6090046
_publ_contact_author_phone     +86-411-6090046
_publ_section_title
;
3',6'-Bis(ethylamino)-2-[(2-hydroxyethyl)amino]-2',7'-\
dimethylspiro[isoindoline-1,9'-xanthen]-3-one
;
loop_
    _publ_author_name
    _publ_author_address
    'Mao-Zhong Tian'
;
School of Chemistry and Chemical Engineering, Shanxi Datong University,
Datong 037009, People's Republic of China
;
    'Xiao-Jun Peng'
;
State Key Laboratory of Fine Chemicals
Dalian University of Technology
158 Zhongshan Rd.
Dalian 116012
People's Republic of China
;
_publ_section_synopsis     .
data_I
_chemical_name_systematic
;
3',6'-Bis(ethylamino)-2-[(2-hydroxyethyl)amino]-2',7'-
dimethylspiro[isoindoline-1,9'-xanthen]-3-one
;
_chemical_name_common     ?
_chemical_formula_moiety     'C28 H32 N4 O3'
_chemical_formula_sum     'C28 H32 N4 O3'
_chemical_formula_structural     ?
_chemical_formula_analytical     ?
_chemical_formula_iupac     'C28 H32 N4 O3'
_chemical_formula_weight     472.58
_chemical_melting_point     ?
_symmetry_cell_setting     'Triclinic'
_symmetry_space_group_name_H-M     'P-1'
_symmetry_space_group_name_Hall     '-P 1'
loop_
    _symmetry_equiv_pos_as_xyz
    'x, y, z'
    '-x, -y, -z'
_cell_length_a     9.3195(18)
_cell_length_b     9.4770(16)
_cell_length_c     15.384(3)
_cell_angle_alpha     94.722(18)
_cell_angle_beta     107.592(13)
_cell_angle_gamma     98.924(13)
_cell_volume     1267.4(4)
_cell_formula_units_Z     2
_cell_measurement_reflns_used     2583
_cell_measurement_theta_min     2.33
_cell_measurement_theta_max     26.78
_cell_measurement_temperature     298(2)
_exptl_crystal_description     'block'
_exptl_crystal_colour     'colourless'
_exptl_crystal_size_max     0.30
_exptl_crystal_size_mid     0.20
_exptl_crystal_size_min     0.15
_exptl_crystal_size_rad     ?
_exptl_crystal_density_diffrn     1.238
_exptl_crystal_density_meas     ?
_exptl_crystal_density_method     'not measured'
_exptl_crystal_F_000     504
_exptl_absorpt_coefficient_mu     0.082
_exptl_absorpt_correction_type     none
_exptl_absorpt_process_details     ?
_exptl_absorpt_correction_T_min     ?
_exptl_absorpt_correction_T_max     ?
_exptl_special_details
;
;
_diffrn_ambient_temperature     298(2)
_diffrn_radiation_type     MoK\a
_diffrn_radiation_wavelength     0.71073
_diffrn_radiation_source     'fine-focus sealed tube'
_diffrn_radiation_monochromator     graphite
_diffrn_measurement_device_type     'Bruker APEXII CCD area-detector'
_diffrn_measurement_method     '\f and \w scans'
_diffrn_detector_area_resol_mean     ?
_diffrn_reflns_number     8770
_diffrn_reflns_av_R_equivalents     0.0242
_diffrn_reflns_av_sigmaI/netI     0.0348
_diffrn_reflns_theta_min     2.20
_diffrn_reflns_theta_max     24.99
_diffrn_reflns_theta_full     24.99
_diffrn_measured_fraction_theta_max     0.965
_diffrn_measured_fraction_theta_full     0.965
_diffrn_reflns_limit_h_min     -11
_diffrn_reflns_limit_h_max     11
_diffrn_reflns_limit_k_min     -11
_diffrn_reflns_limit_k_max     11
_diffrn_reflns_limit_l_min     -18
_diffrn_reflns_limit_l_max     18
_diffrn_reflns_reduction_process     ?
_diffrn_standards_number     ?
_diffrn_standards_interval_count     ?
_diffrn_standards_interval_time     ?
_diffrn_standards_decay_%     ?
loop_
    _diffrn_standard_refln_index_h
    _diffrn_standard_refln_index_k
    _diffrn_standard_refln_index_l
    ? ? ?
_refine_special_details
;
 Refinement of F^2^ against ALL reflections.  The weighted R-factor wR and
 goodness of fit S are based on F^2^, conventional R-factors R are based
 on F, with F set to zero for negative F^2^. The threshold expression of
 F^2^ > 2\s(F^2^) is used only for calculating R-factors(gt) etc. and is
 not relevant to the choice of reflections for refinement.  R-factors based
 on F^2^ are statistically about twice as large as those based on F, and R-
 factors based on ALL data will be even larger.
;
_reflns_number_total     4305
_reflns_number_gt     3144
_reflns_threshold_expression     >2\s(I)
_refine_ls_structure_factor_coef     Fsqd
_refine_ls_matrix_type     full
_refine_ls_R_factor_all     0.0669
_refine_ls_R_factor_gt     0.0454
_refine_ls_wR_factor_all     0.1323
_refine_ls_wR_factor_ref     0.1214
_refine_ls_goodness_of_fit_all     1.065
_refine_ls_goodness_of_fit_ref     1.065
_refine_ls_restrained_S_all     1.065
_refine_ls_restrained_S_obs     ?
_refine_ls_number_reflns     4305
_refine_ls_number_parameters     325
_refine_ls_number_restraints     4
_refine_ls_number_constraints     ?
_refine_ls_hydrogen_treatment     mixed
_refine_ls_weighting_scheme     calc
_refine_ls_weighting_details
         'calc w=1/[\s^2^(Fo^2^)+(0.0680P)^2^+0.1313P] where P=(Fo^2^+2Fc^2^)/3'
_atom_sites_solution_hydrogens     geom
_atom_sites_solution_primary     direct
_atom_sites_solution_secondary     difmap
_refine_ls_shift/su_max     0.000
_refine_ls_shift/su_mean     0.000
_refine_diff_density_max     0.339
_refine_diff_density_min     -0.195
_refine_ls_extinction_method     SHELXL
_refine_ls_extinction_coef     0.028(8)
_refine_ls_extinction_expression
                                  'Fc^*^=kFc[1+0.001xFc^2^\l^3^/sin(2\q)]^-1/4^'
_refine_ls_abs_structure_details     ?
_refine_ls_abs_structure_Flack     ?
_refine_ls_abs_structure_Rogers     ?
loop_
    _atom_type_symbol
    _atom_type_description
    _atom_type_scat_dispersion_real
    _atom_type_scat_dispersion_imag
    _atom_type_scat_source
    'C' 'C' 0.0033 0.0016
                         'International Tables Vol C Tables 4.2.6.8 and 6.1.1.4'
    'H' 'H' 0.0000 0.0000
                         'International Tables Vol C Tables 4.2.6.8 and 6.1.1.4'
    'N' 'N' 0.0061 0.0033
                         'International Tables Vol C Tables 4.2.6.8 and 6.1.1.4'
    'O' 'O' 0.0106 0.0060
                         'International Tables Vol C Tables 4.2.6.8 and 6.1.1.4'
_computing_data_collection     'APEX2 (Bruker 2005)'
_computing_cell_refinement     'APEX2 (Bruker 2005)'
_computing_data_reduction     'APEX2 (Bruker 2005)'
_computing_structure_solution     'SHELXTL (Sheldrick, 2008)'
_computing_structure_refinement     'SHELXTL (Sheldrick, 2008)'
_computing_molecular_graphics     'SHELXTL (Sheldrick, 2008)'
_computing_publication_material     'SHELXTL (Sheldrick, 2008)'
loop_
    _atom_site_type_symbol
    _atom_site_label
    _atom_site_fract_x
    _atom_site_fract_y
    _atom_site_fract_z
    _atom_site_U_iso_or_equiv
    _atom_site_adp_type
    _atom_site_calc_flag
    _atom_site_refinement_flags
    _atom_site_occupancy
    _atom_site_disorder_assembly
    _atom_site_disorder_group
    O O2 0.69421(15) 0.29618(12) 0.25724(9) 0.0457(3) Uani d . 1 . .
    C C16 0.8939(2) 0.3280(2) 0.19461(12) 0.0433(5) Uani d . 1 . .
    H H16A 0.8966 0.2307 0.1971 0.052 Uiso calc R 1 . .
    C C14 0.5894(2) 0.35022(18) 0.29116(11) 0.0364(4) Uani d . 1 . .
    C C10 0.4573(2) 0.52933(18) 0.32506(12) 0.0393(4) Uani d . 1 . .
    H H10A 0.4422 0.6240 0.3249 0.047 Uiso calc R 1 . .
    C C9 0.5676(2) 0.49027(17) 0.28839(11) 0.0346(4) Uani d . 1 . .
    C C20 0.7802(2) 0.53260(18) 0.22210(11) 0.0353(4) Uani d . 1 . .
    N N1 0.73649(16) 0.72826(14) 0.32209(9) 0.0371(4) Uani d . 1 . .
    C C8 0.66223(19) 0.59937(17) 0.25166(11) 0.0342(4) Uani d . 1 . .
    C C15 0.7889(2) 0.38924(18) 0.22530(11) 0.0374(4) Uani d . 1 . .
    C C13 0.5043(2) 0.25175(19) 0.32712(13) 0.0441(5) Uani d . 1 . .
    H H13A 0.5219 0.1578 0.3280 0.053 Uiso calc R 1 . .
    C C17 0.9953(2) 0.4115(2) 0.16000(12) 0.0443(5) Uani d . 1 . .
    C C19 0.8840(2) 0.6140(2) 0.18778(12) 0.0425(4) Uani d . 1 . .
    H H19A 0.8801 0.7111 0.1853 0.051 Uiso calc R 1 . .
    C C11 0.3697(2) 0.43659(19) 0.36141(12) 0.0410(4) Uani d . 1 . .
    O O1 0.72540(17) 0.96667(13) 0.35009(10) 0.0621(4) Uani d . 1 . .
    N N4 1.0976(2) 0.3528(2) 0.12588(12) 0.0589(5) Uani d D 1 . .
    H H4A 1.175(2) 0.413(2) 0.1209(16) 0.071 Uiso d D 1 . .
    C C7 0.56703(19) 0.67124(18) 0.17571(11) 0.0354(4) Uani d . 1 . .
    C C12 0.3930(2) 0.29227(19) 0.36189(12) 0.0431(5) Uani d . 1 . .
    C C18 0.9910(2) 0.5596(2) 0.15757(12) 0.0449(5) Uani d . 1 . .
    N N2 0.82046(17) 0.70879(16) 0.41102(10) 0.0422(4) Uani d D 1 . .
    H H2A 0.787(2) 0.7625(19) 0.4486(12) 0.051 Uiso d D 1 . .
    C C2 0.5870(2) 0.81693(19) 0.20269(12) 0.0414(4) Uani d . 1 . .
    N N3 0.3075(2) 0.19768(18) 0.39963(14) 0.0619(5) Uani d D 1 . .
    H H3A 0.216(2) 0.216(2) 0.3996(16) 0.074 Uiso d D 1 . .
    C C21 0.2564(3) 0.4877(2) 0.40272(15) 0.0576(5) Uani d . 1 . .
    H H21A 0.2557 0.5875 0.3962 0.086 Uiso calc R 1 . .
    H H21B 0.2854 0.4766 0.4668 0.086 Uiso calc R 1 . .
    H H21C 0.1559 0.4317 0.3714 0.086 Uiso calc R 1 . .
    C C1 0.6898(2) 0.85141(18) 0.29889(13) 0.0422(4) Uani d . 1 . .
    C C6 0.4744(2) 0.6098(2) 0.08895(12) 0.0443(5) Uani d . 1 . .
    H H6A 0.4597 0.5111 0.0707 0.053 Uiso calc R 1 . .
    C C26 1.1000(3) 0.6534(2) 0.12199(15) 0.0609(6) Uani d . 1 . .
    H H26A 1.0818 0.7503 0.1259 0.091 Uiso calc R 1 . .
    H H26B 1.0843 0.6173 0.0590 0.091 Uiso calc R 1 . .
    H H26C 1.2035 0.6524 0.1584 0.091 Uiso calc R 1 . .
    C C5 0.4036(2) 0.6986(3) 0.02931(13) 0.0561(6) Uani d . 1 . .
    H H5A 0.3403 0.6588 -0.0297 0.067 Uiso calc R 1 . .
    C C4 0.4252(3) 0.8445(3) 0.05583(15) 0.0609(6) Uani d . 1 . .
    H H4B 0.3777 0.9021 0.0142 0.073 Uiso calc R 1 . .
    C C3 0.5162(3) 0.9066(2) 0.14321(15) 0.0565(6) Uani d . 1 . .
    H H3B 0.5299 1.0050 0.1617 0.068 Uiso calc R 1 . .
    C C22 0.3242(3) 0.0484(2) 0.40404(18) 0.0770(7) Uani d . 1 . .
    H H22A 0.2842 0.0130 0.4511 0.092 Uiso calc R 1 . .
    H H22B 0.4325 0.0445 0.4227 0.092 Uiso calc R 1 . .
    C C25 1.2242(4) 0.1710(4) 0.0779(2) 0.1053(11) Uani d . 1 . .
    H H25A 1.2292 0.0705 0.0766 0.158 Uiso calc R 1 . .
    H H25B 1.3230 0.2277 0.1123 0.158 Uiso calc R 1 . .
    H H25C 1.1947 0.1941 0.0161 0.158 Uiso calc R 1 . .
    C C24 1.1072(3) 0.2038(3) 0.12294(18) 0.0750(7) Uani d . 1 . .
    H H24A 1.0077 0.1456 0.0886 0.090 Uiso calc R 1 . .
    H H24B 1.1361 0.1791 0.1850 0.090 Uiso calc R 1 . .
    C C23 0.2464(4) -0.0473(3) 0.3172(2) 0.1070(11) Uani d . 1 . .
    H H23A 0.2638 -0.1433 0.3251 0.160 Uiso calc R 1 . .
    H H23B 0.2859 -0.0138 0.2703 0.160 Uiso calc R 1 . .
    H H23C 0.1383 -0.0475 0.2995 0.160 Uiso calc R 1 . .
    C C28 1.0649(2) 0.7337(2) 0.52897(13) 0.0526(5) Uani d . 1 . .
    H H28A 1.0422 0.6325 0.5356 0.063 Uiso calc R 1 . .
    H H28B 1.1749 0.7618 0.5430 0.063 Uiso calc R 1 . .
    C C27 0.9862(2) 0.7548(2) 0.43216(13) 0.0529(5) Uani d . 1 . .
    H H27A 1.0096 0.8557 0.4249 0.063 Uiso calc R 1 . .
    H H27B 1.0219 0.6986 0.3901 0.063 Uiso calc R 1 . .
    O O3 1.01619(16) 0.81677(16) 0.59124(9) 0.0627(4) Uani d D 1 . .
    H H3C 1.0814 0.8896 0.6149 0.094 Uiso calc RD 1 . .
loop_
    _atom_site_aniso_label
    _atom_site_aniso_U_11
    _atom_site_aniso_U_22
    _atom_site_aniso_U_33
    _atom_site_aniso_U_12
    _atom_site_aniso_U_13
    _atom_site_aniso_U_23
    O2 0.0503(8) 0.0360(7) 0.0620(8) 0.0138(6) 0.0308(7) 0.0100(6)
    C16 0.0461(11) 0.0459(10) 0.0416(10) 0.0196(9) 0.0147(9) 0.0048(8)
    C14 0.0355(10) 0.0375(9) 0.0364(9) 0.0076(8) 0.0123(8) 0.0030(7)
    C10 0.0409(11) 0.0355(9) 0.0440(10) 0.0087(8) 0.0167(9) 0.0051(8)
    C9 0.0357(10) 0.0342(9) 0.0333(9) 0.0050(7) 0.0111(8) 0.0036(7)
    C20 0.0347(10) 0.0390(9) 0.0325(9) 0.0078(8) 0.0112(8) 0.0025(7)
    N1 0.0386(9) 0.0354(8) 0.0364(8) 0.0039(6) 0.0131(7) 0.0015(6)
    C8 0.0358(10) 0.0333(9) 0.0336(9) 0.0051(7) 0.0130(8) 0.0004(7)
    C15 0.0368(10) 0.0412(10) 0.0336(9) 0.0080(8) 0.0103(8) 0.0037(7)
    C13 0.0489(12) 0.0335(9) 0.0525(11) 0.0073(8) 0.0196(9) 0.0089(8)
    C17 0.0381(11) 0.0623(12) 0.0342(10) 0.0176(9) 0.0109(8) 0.0021(8)
    C19 0.0421(11) 0.0439(10) 0.0447(10) 0.0081(8) 0.0184(9) 0.0069(8)
    C11 0.0392(11) 0.0430(10) 0.0431(10) 0.0052(8) 0.0183(9) 0.0043(8)
    O1 0.0694(10) 0.0368(7) 0.0717(10) 0.0053(7) 0.0168(8) -0.0085(7)
    N4 0.0516(12) 0.0751(13) 0.0613(11) 0.0260(10) 0.0282(9) 0.0067(9)
    C7 0.0344(10) 0.0409(9) 0.0361(9) 0.0091(7) 0.0170(8) 0.0082(7)
    C12 0.0442(11) 0.0432(10) 0.0431(10) 0.0024(8) 0.0181(9) 0.0078(8)
    C18 0.0409(11) 0.0559(11) 0.0405(10) 0.0086(9) 0.0177(9) 0.0042(8)
    N2 0.0365(9) 0.0524(9) 0.0341(8) 0.0025(7) 0.0100(7) 0.0016(7)
    C2 0.0420(11) 0.0412(10) 0.0465(11) 0.0110(8) 0.0193(9) 0.0103(8)
    N3 0.0665(13) 0.0475(10) 0.0872(13) 0.0061(9) 0.0472(11) 0.0188(9)
    C21 0.0587(14) 0.0569(12) 0.0715(14) 0.0131(10) 0.0391(12) 0.0143(10)
    C1 0.0452(11) 0.0318(9) 0.0529(11) 0.0036(8) 0.0229(9) 0.0030(8)
    C6 0.0424(11) 0.0547(11) 0.0391(10) 0.0133(9) 0.0165(9) 0.0034(8)
    C26 0.0521(13) 0.0742(14) 0.0654(14) 0.0082(11) 0.0337(11) 0.0098(11)
    C5 0.0484(13) 0.0871(16) 0.0380(11) 0.0237(11) 0.0157(9) 0.0102(10)
    C4 0.0665(15) 0.0788(16) 0.0540(13) 0.0355(12) 0.0269(12) 0.0315(11)
    C3 0.0665(14) 0.0491(11) 0.0667(14) 0.0234(10) 0.0304(12) 0.0209(10)
    C22 0.092(2) 0.0648(15) 0.0916(19) 0.0074(13) 0.0534(16) 0.0264(13)
    C25 0.099(2) 0.125(2) 0.117(2) 0.064(2) 0.0545(19) -0.0001(19)
    C24 0.0710(17) 0.0829(17) 0.0834(17) 0.0393(14) 0.0322(14) 0.0044(13)
    C23 0.139(3) 0.0716(18) 0.117(3) -0.0130(18) 0.070(2) 0.0006(17)
    C28 0.0421(12) 0.0554(12) 0.0539(12) 0.0079(9) 0.0088(10) -0.0005(9)
    C27 0.0392(12) 0.0676(13) 0.0495(12) 0.0039(10) 0.0148(9) 0.0041(9)
    O3 0.0519(9) 0.0710(9) 0.0563(9) -0.0028(7) 0.0162(7) -0.0104(7)
_geom_special_details
;
 All esds (except the esd in the dihedral angle between two l.s. planes)
 are estimated using the full covariance matrix.  The cell esds are taken
 into account individually in the estimation of esds in distances, angles
 and torsion angles; correlations between esds in cell parameters are only
 used when they are defined by crystal symmetry.  An approximate (isotropic)
 treatment of cell esds is used for estimating esds involving l.s. planes.
;
loop_
    _geom_bond_atom_site_label_1
    _geom_bond_atom_site_label_2
    _geom_bond_site_symmetry_2
    _geom_bond_distance
    _geom_bond_publ_flag
    O2 C15 . 1.375(2) ?
    O2 C14 . 1.381(2) ?
    C16 C15 . 1.388(2) ?
    C16 C17 . 1.394(3) ?
    C16 H16A . 0.9300 ?
    C14 C9 . 1.376(2) ?
    C14 C13 . 1.388(3) ?
    C10 C11 . 1.373(3) ?
    C10 C9 . 1.395(2) ?
    C10 H10A . 0.9300 ?
    C9 C8 . 1.510(2) ?
    C20 C15 . 1.378(2) ?
    C20 C19 . 1.397(2) ?
    C20 C8 . 1.512(2) ?
    N1 C1 . 1.346(2) ?
    N1 N2 . 1.399(2) ?
    N1 C8 . 1.487(2) ?
    C8 C7 . 1.519(2) ?
    C13 C12 . 1.391(3) ?
    C13 H13A . 0.9300 ?
    C17 N4 . 1.383(2) ?
    C17 C18 . 1.413(3) ?
    C19 C18 . 1.370(2) ?
    C19 H19A . 0.9300 ?
    C11 C12 . 1.418(2) ?
    C11 C21 . 1.506(2) ?
    O1 C1 . 1.229(2) ?
    N4 C24 . 1.426(3) ?
    N4 H4A . 0.872(16) ?
    C7 C6 . 1.373(2) ?
    C7 C2 . 1.376(2) ?
    C12 N3 . 1.386(2) ?
    C18 C26 . 1.502(3) ?
    N2 C27 . 1.465(2) ?
    N2 H2A . 0.892(14) ?
    C2 C3 . 1.390(3) ?
    C2 C1 . 1.477(3) ?
    N3 C22 . 1.452(3) ?
    N3 H3A . 0.898(16) ?
    C21 H21A . 0.9600 ?
    C21 H21B . 0.9600 ?
    C21 H21C . 0.9600 ?
    C6 C5 . 1.385(3) ?
    C6 H6A . 0.9300 ?
    C26 H26A . 0.9600 ?
    C26 H26B . 0.9600 ?
    C26 H26C . 0.9600 ?
    C5 C4 . 1.375(3) ?
    C5 H5A . 0.9300 ?
    C4 C3 . 1.378(3) ?
    C4 H4B . 0.9300 ?
    C3 H3B . 0.9300 ?
    C22 C23 . 1.464(4) ?
    C22 H22A . 0.9700 ?
    C22 H22B . 0.9700 ?
    C25 C24 . 1.514(3) ?
    C25 H25A . 0.9600 ?
    C25 H25B . 0.9600 ?
    C25 H25C . 0.9600 ?
    C24 H24A . 0.9700 ?
    C24 H24B . 0.9700 ?
    C23 H23A . 0.9600 ?
    C23 H23B . 0.9600 ?
    C23 H23C . 0.9600 ?
    C28 O3 . 1.412(2) ?
    C28 C27 . 1.493(3) ?
    C28 H28A . 0.9700 ?
    C28 H28B . 0.9700 ?
    C27 H27A . 0.9700 ?
    C27 H27B . 0.9700 ?
    O3 H3C . 0.8200 ?
loop_
    _geom_angle_atom_site_label_1
    _geom_angle_atom_site_label_2
    _geom_angle_atom_site_label_3
    _geom_angle_site_symmetry_1
    _geom_angle_site_symmetry_3
    _geom_angle
    _geom_angle_publ_flag
    C15 O2 C14 . . 118.45(13) ?
    C15 C16 C17 . . 120.39(17) ?
    C15 C16 H16A . . 119.8 ?
    C17 C16 H16A . . 119.8 ?
    C9 C14 O2 . . 123.10(16) ?
    C9 C14 C13 . . 121.84(16) ?
    O2 C14 C13 . . 115.05(15) ?
    C11 C10 C9 . . 124.05(16) ?
    C11 C10 H10A . . 118.0 ?
    C9 C10 H10A . . 118.0 ?
    C14 C9 C10 . . 116.65(16) ?
    C14 C9 C8 . . 122.29(15) ?
    C10 C9 C8 . . 121.01(14) ?
    C15 C20 C19 . . 116.72(16) ?
    C15 C20 C8 . . 122.27(16) ?
    C19 C20 C8 . . 120.99(15) ?
    C1 N1 N2 . . 124.66(14) ?
    C1 N1 C8 . . 114.93(14) ?
    N2 N1 C8 . . 118.93(13) ?
    N1 C8 C9 . . 110.24(13) ?
    N1 C8 C20 . . 111.05(13) ?
    C9 C8 C20 . . 110.54(13) ?
    N1 C8 C7 . . 99.20(12) ?
    C9 C8 C7 . . 113.69(14) ?
    C20 C8 C7 . . 111.64(13) ?
    O2 C15 C20 . . 123.17(15) ?
    O2 C15 C16 . . 115.15(15) ?
    C20 C15 C16 . . 121.68(17) ?
    C14 C13 C12 . . 120.58(16) ?
    C14 C13 H13A . . 119.7 ?
    C12 C13 H13A . . 119.7 ?
    N4 C17 C16 . . 121.86(18) ?
    N4 C17 C18 . . 118.95(18) ?
    C16 C17 C18 . . 119.18(16) ?
    C18 C19 C20 . . 124.05(17) ?
    C18 C19 H19A . . 118.0 ?
    C20 C19 H19A . . 118.0 ?
    C10 C11 C12 . . 117.97(16) ?
    C10 C11 C21 . . 121.09(16) ?
    C12 C11 C21 . . 120.90(16) ?
    C17 N4 C24 . . 123.02(19) ?
    C17 N4 H4A . . 116.6(15) ?
    C24 N4 H4A . . 118.1(15) ?
    C6 C7 C2 . . 120.62(16) ?
    C6 C7 C8 . . 128.39(15) ?
    C2 C7 C8 . . 110.96(15) ?
    N3 C12 C13 . . 122.25(17) ?
    N3 C12 C11 . . 118.83(17) ?
    C13 C12 C11 . . 118.89(16) ?
    C19 C18 C17 . . 117.97(17) ?
    C19 C18 C26 . . 121.36(18) ?
    C17 C18 C26 . . 120.67(17) ?
    N1 N2 C27 . . 113.12(14) ?
    N1 N2 H2A . . 105.2(12) ?
    C27 N2 H2A . . 109.7(13) ?
    C7 C2 C3 . . 121.43(18) ?
    C7 C2 C1 . . 108.54(15) ?
    C3 C2 C1 . . 130.03(17) ?
    C12 N3 C22 . . 122.85(18) ?
    C12 N3 H3A . . 117.2(16) ?
    C22 N3 H3A . . 115.2(16) ?
    C11 C21 H21A . . 109.5 ?
    C11 C21 H21B . . 109.5 ?
    H21A C21 H21B . . 109.5 ?
    C11 C21 H21C . . 109.5 ?
    H21A C21 H21C . . 109.5 ?
    H21B C21 H21C . . 109.5 ?
    O1 C1 N1 . . 125.40(18) ?
    O1 C1 C2 . . 128.51(17) ?
    N1 C1 C2 . . 106.06(14) ?
    C7 C6 C5 . . 118.23(18) ?
    C7 C6 H6A . . 120.9 ?
    C5 C6 H6A . . 120.9 ?
    C18 C26 H26A . . 109.5 ?
    C18 C26 H26B . . 109.5 ?
    H26A C26 H26B . . 109.5 ?
    C18 C26 H26C . . 109.5 ?
    H26A C26 H26C . . 109.5 ?
    H26B C26 H26C . . 109.5 ?
    C4 C5 C6 . . 121.15(19) ?
    C4 C5 H5A . . 119.4 ?
    C6 C5 H5A . . 119.4 ?
    C5 C4 C3 . . 120.93(19) ?
    C5 C4 H4B . . 119.5 ?
    C3 C4 H4B . . 119.5 ?
    C4 C3 C2 . . 117.61(19) ?
    C4 C3 H3B . . 121.2 ?
    C2 C3 H3B . . 121.2 ?
    N3 C22 C23 . . 114.1(2) ?
    N3 C22 H22A . . 108.7 ?
    C23 C22 H22A . . 108.7 ?
    N3 C22 H22B . . 108.7 ?
    C23 C22 H22B . . 108.7 ?
    H22A C22 H22B . . 107.6 ?
    C24 C25 H25A . . 109.5 ?
    C24 C25 H25B . . 109.5 ?
    H25A C25 H25B . . 109.5 ?
    C24 C25 H25C . . 109.5 ?
    H25A C25 H25C . . 109.5 ?
    H25B C25 H25C . . 109.5 ?
    N4 C24 C25 . . 110.7(2) ?
    N4 C24 H24A . . 109.5 ?
    C25 C24 H24A . . 109.5 ?
    N4 C24 H24B . . 109.5 ?
    C25 C24 H24B . . 109.5 ?
    H24A C24 H24B . . 108.1 ?
    C22 C23 H23A . . 109.5 ?
    C22 C23 H23B . . 109.5 ?
    H23A C23 H23B . . 109.5 ?
    C22 C23 H23C . . 109.5 ?
    H23A C23 H23C . . 109.5 ?
    H23B C23 H23C . . 109.5 ?
    O3 C28 C27 . . 110.65(16) ?
    O3 C28 H28A . . 109.5 ?
    C27 C28 H28A . . 109.5 ?
    O3 C28 H28B . . 109.5 ?
    C27 C28 H28B . . 109.5 ?
    H28A C28 H28B . . 108.1 ?
    N2 C27 C28 . . 109.01(16) ?
    N2 C27 H27A . . 109.9 ?
    C28 C27 H27A . . 109.9 ?
    N2 C27 H27B . . 109.9 ?
    C28 C27 H27B . . 109.9 ?
    H27A C27 H27B . . 108.3 ?
    C28 O3 H3C . . 109.5 ?
loop_
    _geom_torsion_atom_site_label_1
    _geom_torsion_atom_site_label_2
    _geom_torsion_atom_site_label_3
    _geom_torsion_atom_site_label_4
    _geom_torsion_site_symmetry_1
    _geom_torsion_site_symmetry_2
    _geom_torsion_site_symmetry_3
    _geom_torsion_site_symmetry_4
    _geom_torsion
    _geom_torsion_publ_flag
    C15 O2 C14 C9 . . . . 4.9(2) ?
    C15 O2 C14 C13 . . . . -176.33(15) ?
    O2 C14 C9 C10 . . . . 179.82(15) ?
    C13 C14 C9 C10 . . . . 1.1(3) ?
    O2 C14 C9 C8 . . . . -2.9(3) ?
    C13 C14 C9 C8 . . . . 178.39(15) ?
    C11 C10 C9 C14 . . . . -1.2(3) ?
    C11 C10 C9 C8 . . . . -178.52(16) ?
    C1 N1 C8 C9 . . . . -115.45(16) ?
    N2 N1 C8 C9 . . . . 51.36(19) ?
    C1 N1 C8 C20 . . . . 121.68(16) ?
    N2 N1 C8 C20 . . . . -71.50(18) ?
    C1 N1 C8 C7 . . . . 4.12(17) ?
    N2 N1 C8 C7 . . . . 170.93(14) ?
    C14 C9 C8 N1 . . . . -124.27(17) ?
    C10 C9 C8 N1 . . . . 52.9(2) ?
    C14 C9 C8 C20 . . . . -1.1(2) ?
    C10 C9 C8 C20 . . . . 176.09(14) ?
    C14 C9 C8 C7 . . . . 125.37(17) ?
    C10 C9 C8 C7 . . . . -57.4(2) ?
    C15 C20 C8 N1 . . . . 125.88(17) ?
    C19 C20 C8 N1 . . . . -55.7(2) ?
    C15 C20 C8 C9 . . . . 3.2(2) ?
    C19 C20 C8 C9 . . . . -178.44(15) ?
    C15 C20 C8 C7 . . . . -124.42(17) ?
    C19 C20 C8 C7 . . . . 54.0(2) ?
    C14 O2 C15 C20 . . . . -2.7(2) ?
    C14 O2 C15 C16 . . . . 178.35(14) ?
    C19 C20 C15 O2 . . . . -179.92(15) ?
    C8 C20 C15 O2 . . . . -1.5(3) ?
    C19 C20 C15 C16 . . . . -1.0(2) ?
    C8 C20 C15 C16 . . . . 177.45(15) ?
    C17 C16 C15 O2 . . . . 179.53(15) ?
    C17 C16 C15 C20 . . . . 0.5(3) ?
    C9 C14 C13 C12 . . . . 0.0(3) ?
    O2 C14 C13 C12 . . . . -178.83(15) ?
    C15 C16 C17 N4 . . . . -177.69(16) ?
    C15 C16 C17 C18 . . . . 0.7(3) ?
    C15 C20 C19 C18 . . . . 0.2(3) ?
    C8 C20 C19 C18 . . . . -178.24(16) ?
    C9 C10 C11 C12 . . . . 0.2(3) ?
    C9 C10 C11 C21 . . . . 177.93(17) ?
    C16 C17 N4 C24 . . . . 0.3(3) ?
    C18 C17 N4 C24 . . . . -178.14(19) ?
    N1 C8 C7 C6 . . . . 177.36(17) ?
    C9 C8 C7 C6 . . . . -65.7(2) ?
    C20 C8 C7 C6 . . . . 60.2(2) ?
    N1 C8 C7 C2 . . . . -0.61(17) ?
    C9 C8 C7 C2 . . . . 116.38(16) ?
    C20 C8 C7 C2 . . . . -117.72(16) ?
    C14 C13 C12 N3 . . . . -178.99(18) ?
    C14 C13 C12 C11 . . . . -1.1(3) ?
    C10 C11 C12 N3 . . . . 178.97(18) ?
    C21 C11 C12 N3 . . . . 1.2(3) ?
    C10 C11 C12 C13 . . . . 1.0(3) ?
    C21 C11 C12 C13 . . . . -176.80(17) ?
    C20 C19 C18 C17 . . . . 1.0(3) ?
    C20 C19 C18 C26 . . . . -179.60(17) ?
    N4 C17 C18 C19 . . . . 177.03(17) ?
    C16 C17 C18 C19 . . . . -1.4(3) ?
    N4 C17 C18 C26 . . . . -2.4(3) ?
    C16 C17 C18 C26 . . . . 179.15(17) ?
    C1 N1 N2 C27 . . . . -86.1(2) ?
    C8 N1 N2 C27 . . . . 108.48(17) ?
    C6 C7 C2 C3 . . . . -0.8(3) ?
    C8 C7 C2 C3 . . . . 177.32(17) ?
    C6 C7 C2 C1 . . . . 179.23(16) ?
    C8 C7 C2 C1 . . . . -2.6(2) ?
    C13 C12 N3 C22 . . . . -1.5(3) ?
    C11 C12 N3 C22 . . . . -179.4(2) ?
    N2 N1 C1 O1 . . . . 6.8(3) ?
    C8 N1 C1 O1 . . . . 172.78(17) ?
    N2 N1 C1 C2 . . . . -171.77(15) ?
    C8 N1 C1 C2 . . . . -5.82(19) ?
    C7 C2 C1 O1 . . . . -173.45(19) ?
    C3 C2 C1 O1 . . . . 6.6(3) ?
    C7 C2 C1 N1 . . . . 5.1(2) ?
    C3 C2 C1 N1 . . . . -174.85(19) ?
    C2 C7 C6 C5 . . . . 0.8(3) ?
    C8 C7 C6 C5 . . . . -177.00(17) ?
    C7 C6 C5 C4 . . . . 0.1(3) ?
    C6 C5 C4 C3 . . . . -1.0(3) ?
    C5 C4 C3 C2 . . . . 1.0(3) ?
    C7 C2 C3 C4 . . . . -0.1(3) ?
    C1 C2 C3 C4 . . . . 179.86(19) ?
    C12 N3 C22 C23 . . . . -79.0(3) ?
    C17 N4 C24 C25 . . . . 177.3(2) ?
    N1 N2 C27 C28 . . . . 178.42(14) ?
    O3 C28 C27 N2 . . . . -60.6(2) ?
loop_
    _geom_hbond_atom_site_label_D
    _geom_hbond_atom_site_label_H
    _geom_hbond_atom_site_label_A
    _geom_hbond_site_symmetry_A
    _geom_hbond_distance_DH
    _geom_hbond_distance_HA
    _geom_hbond_distance_DA
    _geom_hbond_angle_DHA
    _geom_hbond_publ_flag
    N3 H3A O3 2_666 0.898(16) 2.185(18) 3.044(2) 160(2) yes
    O3 H3C O1 2_776 0.82 1.98 2.770(2) 161.6 yes
