# Supplementary material for: 3′,6′-Bis(ethyl­amino)-2-[(2-hydroxy­ethyl)­amino]-2′,7′-dimethylspiro­[isoindoline-1,9′-xanthen]-3-one
Source: Acta Crystallogr Sect E Struct Rep Online. 2008 Jul 31;64(Pt 8):o1645. doi: 10.1107/S1600536808023611 (PMC2962210; doi:10.1107/S1600536808023611)
Supplement: Supplementary file 2 [file e-64-o1645-Isup2.hkl]

# 
# h,k,l, Fc-squared, Fo-squared, sigma(Fo-squared) and status flag 
# 
data_I
_shelx_title ' good in P-1' 
_shelx_refln_list_code          4 
_shelx_F_calc_maximum      188.49 
_exptl_crystal_F_000       504.00 
_reflns_d_resolution_high  0.8411 
 
loop_ 
 _symmetry_equiv_pos_as_xyz 
 'x, y, z' 
 '-x, -y, -z' 
 
_cell_length_a     9.3195 
_cell_length_b     9.4770 
_cell_length_c    15.3838 
_cell_angle_alpha  94.722 
_cell_angle_beta  107.592 
_cell_angle_gamma  98.924 
 
_shelx_F_squared_multiplier     1.000 
 
loop_ 
 _refln_index_h 
 _refln_index_k 
 _refln_index_l 
 _refln_F_squared_calc 
 _refln_F_squared_meas 
 _refln_F_squared_sigma 
 _refln_observed_status 
   1   0   0      481.51      446.98     10.65 o 
   2   0   0      195.91      214.84      4.97 o 
   3   0   0      423.78      446.16      9.28 o 
   4   0   0      542.44      515.10     10.23 o 
   5   0   0        0.64        0.00      0.90 o 
   6   0   0       62.80       57.33      5.59 o 
   7   0   0      146.37      146.57      7.60 o 
   8   0   0        7.18        9.64      2.95 o 
   9   0   0       83.05       82.79      7.10 o 
  10   0   0      101.07      106.63      8.54 o 
 -10   1   0        0.76        2.91      3.31 o 
  -9   1   0       60.67       54.50      6.03 o 
  -8   1   0        3.31        3.68      2.61 o 
  -7   1   0        1.06        3.50      1.57 o 
  -6   1   0        4.95        3.81      1.59 o 
  -5   1   0      636.57      643.88      9.64 o 
  -4   1   0       91.32       82.61      4.97 o 
  -3   1   0       99.25       85.53      2.96 o 
  -2   1   0     1501.53     1375.87     60.97 o 
  -1   1   0     1327.50     1303.51     27.72 o 
   0   1   0     5120.81     5016.51     94.81 o 
   1   1   0     3007.91     2832.54     59.76 o 
   2   1   0      587.87      570.55     15.13 o 
   3   1   0     1214.83     1135.48     28.09 o 
   4   1   0      192.86      176.46      5.24 o 
   5   1   0        8.95        9.52      2.06 o 
   6   1   0       57.42       58.50      3.67 o 
   7   1   0       15.58       13.89      3.15 o 
   8   1   0       20.31       17.31      3.95 o 
   9   1   0       85.75       89.76      7.70 o 
  10   1   0        0.84        5.59      3.75 o 
 -10   2   0       54.20       64.31      6.76 o 
  -9   2   0        0.49        3.21      2.81 o 
  -8   2   0        1.81        0.00      1.91 o 
  -7   2   0        0.02        0.00      1.01 o 
  -6   2   0       51.63       57.72      3.64 o 
  -5   2   0      164.97      189.50      4.13 o 
  -4   2   0      518.00      486.41      7.37 o 
  -3   2   0      190.40      188.12      6.78 o 
  -2   2   0     1318.74     1210.91     14.84 o 
  -1   2   0       15.78       11.56      0.71 o 
   0   2   0     2348.44     2142.63     41.21 o 
   1   2   0     2590.72     2380.07     45.83 o 
   2   2   0       56.82       71.73      2.74 o 
   3   2   0        0.59        3.72      1.04 o 
   4   2   0      142.06      162.49      6.95 o 
   5   2   0       29.88       35.22      2.82 o 
   6   2   0       83.40       89.66      6.09 o 
   7   2   0       34.96       34.42      4.49 o 
   8   2   0       11.03       20.02      4.32 o 
   9   2   0      118.05      118.25      8.84 o 
 -10   3   0       25.46       24.57      5.02 o 
  -9   3   0       15.39       11.54      3.90 o 
  -8   3   0       11.66        7.34      1.72 o 
  -7   3   0        2.71        3.38      1.04 o 
  -6   3   0       77.22       86.18      3.60 o 
  -5   3   0      849.31      832.03     11.81 o 
  -4   3   0        2.01        0.85      0.55 o 
  -3   3   0        2.60        2.18      0.71 o 
  -2   3   0      373.29      310.50      7.00 o 
  -1   3   0      105.07       98.27      2.62 o 
   0   3   0      262.20      269.58      4.03 o 
   1   3   0       10.84        7.81      0.96 o 
   2   3   0       58.89       72.80      2.10 o 
   3   3   0      174.67      162.76      7.65 o 
   4   3   0     1671.32     1760.85     38.25 o 
   5   3   0        5.11        6.83      1.82 o 
   6   3   0       42.79       39.10      4.52 o 
   7   3   0       12.15        9.51      3.35 o 
   8   3   0       12.84        8.94      3.95 o 
   9   3   0       13.20       13.86      4.79 o 
 -10   4   0       85.07       88.19      4.86 o 
  -9   4   0       10.77        9.98      2.22 o 
  -8   4   0        5.42        3.01      1.56 o 
  -7   4   0      151.46      154.72      5.94 o 
  -6   4   0       33.80       37.02      2.42 o 
  -5   4   0      181.32      202.92      5.21 o 
  -4   4   0        7.55        8.23      1.09 o 
  -3   4   0       35.06       25.31      2.86 o 
  -2   4   0      385.32      353.41      8.62 o 
  -1   4   0     1075.13     1166.38     14.31 o 
   0   4   0       91.48       98.79      3.02 o 
   1   4   0      259.24      230.78      3.85 o 
   2   4   0      300.52      340.86      5.58 o 
   3   4   0       15.97       14.66      1.49 o 
   4   4   0      995.80      982.29     14.41 o 
   5   4   0       48.03       48.28      4.75 o 
   6   4   0        1.67        0.00      2.08 o 
   7   4   0        8.11       12.32      3.98 o 
   8   4   0        3.32       11.42      4.18 o 
 -10   5   0        6.43        3.95      2.48 o 
  -9   5   0      112.72      117.85      7.13 o 
  -8   5   0      110.52      108.84      6.39 o 
  -7   5   0       52.46       49.85      4.49 o 
  -6   5   0      270.54      269.54      9.68 o 
  -5   5   0        6.04        8.38      1.93 o 
  -4   5   0        2.60        1.39      0.84 o 
  -3   5   0       26.23       24.49      1.84 o 
  -2   5   0       10.01       12.39      1.42 o 
  -1   5   0     1412.06     1630.99     19.78 o 
   0   5   0        2.57        5.98      0.89 o 
   1   5   0        4.29        5.65      0.82 o 
   2   5   0       50.50       42.38      2.75 o 
   3   5   0      249.18      258.21      5.18 o 
   4   5   0        1.33        3.26      1.30 o 
   5   5   0        0.03        0.00      1.22 o 
   6   5   0        4.40        1.49      1.70 o 
   7   5   0        9.01       11.80      2.45 o 
   8   5   0        3.50        6.96      4.39 o 
  -9   6   0        0.23        0.00      2.04 o 
  -8   6   0       90.72       94.65      6.23 o 
  -7   6   0      103.22      101.04      6.33 o 
  -6   6   0     1340.44     1316.94     31.27 o 
  -5   6   0        0.36        0.07      1.71 o 
  -4   6   0       20.37       13.84      1.83 o 
  -3   6   0       59.88       40.78      2.48 o 
  -2   6   0      120.21       97.28      5.66 o 
  -1   6   0       14.97       21.88      1.47 o 
   0   6   0      112.22      120.57      3.08 o 
   1   6   0       73.13       86.13      3.53 o 
   2   6   0        9.35        8.53      1.42 o 
   3   6   0       55.82       58.88      5.06 o 
   4   6   0      362.83      355.03      8.77 o 
   5   6   0       11.50       14.27      2.38 o 
   6   6   0        0.89        0.00      1.56 o 
   7   6   0       33.96       41.10      3.81 o 
  -9   7   0       50.63       47.94      5.29 o 
  -8   7   0        1.03        1.17      1.68 o 
  -7   7   0        1.70        1.43      1.61 o 
  -6   7   0      242.77      243.98      6.89 o 
  -5   7   0      149.87      158.59      4.31 o 
  -4   7   0        0.00        0.00      1.24 o 
  -3   7   0       19.10       15.22      1.94 o 
  -2   7   0       81.35       71.20      5.51 o 
  -1   7   0       59.70       50.61      2.81 o 
   0   7   0        9.23        7.50      1.22 o 
   1   7   0       39.68       44.62      2.54 o 
   2   7   0       10.05       10.44      1.67 o 
   3   7   0      222.82      254.77      5.81 o 
   4   7   0       17.38       12.72      3.90 o 
   5   7   0        0.01        0.95      1.72 o 
   6   7   0        6.09        6.81      2.38 o 
  -8   8   0        8.62       10.08      2.66 o 
  -7   8   0       44.92       48.68      2.95 o 
  -6   8   0       11.54       14.44      3.29 o 
  -5   8   0      114.39      123.74      4.05 o 
  -4   8   0       60.06       55.84      3.41 o 
  -3   8   0       88.22       85.68      5.89 o 
  -2   8   0        3.87        0.86      1.40 o 
  -1   8   0       29.76       31.76      2.76 o 
   0   8   0       13.69       15.01      2.22 o 
   1   8   0       40.73       38.90      5.39 o 
   2   8   0       48.94       59.94      3.71 o 
   3   8   0      109.81      115.10      4.58 o 
   4   8   0        6.74        4.27      3.28 o 
   5   8   0        1.36        1.65      1.97 o 
  -7   9   0        5.44        6.72      1.66 o 
  -6   9   0        0.02        0.38      1.33 o 
  -5   9   0        0.01        0.00      1.06 o 
  -4   9   0       19.50       17.12      2.38 o 
  -3   9   0      205.78      211.29      6.58 o 
  -2   9   0      149.07      147.96      5.46 o 
  -1   9   0       26.62       28.46      4.22 o 
   0   9   0      132.86      171.83      6.24 o 
   1   9   0        1.79        2.81      2.29 o 
   2   9   0        7.27       13.01      2.22 o 
   3   9   0       65.33       69.85      6.72 o 
   4   9   0       79.75       87.82      5.10 o 
  -6  10   0        2.82        1.92      1.42 o 
  -5  10   0        5.66        4.56      1.54 o 
  -4  10   0        3.57        1.42      1.62 o 
  -3  10   0        5.84        0.17      1.51 o 
  -2  10   0       46.23       35.35      4.85 o 
  -1  10   0        9.20        9.34      3.38 o 
   0  10   0        1.94        0.00      1.61 o 
   1  10   0        0.18        0.00      1.73 o 
   2  10   0        4.67        3.71      2.02 o 
  -4  11   0        3.69        3.22      1.92 o 
  -3  11   0        4.26        2.44      3.11 o 
  -2  11   0       34.87       38.07      5.36 o 
  -1  11   0        4.52        7.73      3.52 o 
   0  11   0        0.11        0.00      2.61 o 
   0 -11   1        2.56        4.15      3.11 o 
   1 -11   1        4.37        5.16      3.15 o 
   2 -11   1        7.37        3.88      2.95 o 
   3 -11   1       12.95       10.81      3.78 o 
   4 -11   1        0.01        2.63      1.73 o 
  -3 -10   1        2.52        1.50      1.87 o 
  -2 -10   1        4.48        2.36      1.99 o 
  -1 -10   1        9.20       10.77      2.46 o 
   0 -10   1       17.30       27.42      4.72 o 
   1 -10   1        0.34        2.31      2.75 o 
   2 -10   1        9.04        4.92      2.88 o 
   3 -10   1       17.34       18.83      2.53 o 
   4 -10   1        2.80        1.29      2.11 o 
   5 -10   1       29.90       33.94      2.65 o 
   6 -10   1        0.12        2.28      1.41 o 
  -4  -9   1        8.92        9.01      2.47 o 
  -3  -9   1       61.96       71.13     12.47 o 
  -2  -9   1       30.11       22.19      5.11 o 
  -1  -9   1       17.32       17.99      3.93 o 
   0  -9   1        0.01        0.00      2.14 o 
   1  -9   1       59.61       60.26      5.72 o 
   2  -9   1       48.80       39.39      3.02 o 
   3  -9   1        1.03        1.90      1.54 o 
   4  -9   1       58.57       47.00      3.36 o 
   5  -9   1        0.60        0.00      1.07 o 
   6  -9   1        0.36        0.00      1.19 o 
   7  -9   1        4.46        7.49      1.75 o 
  -6  -8   1        3.33        1.71      2.17 o 
  -5  -8   1       34.15       30.52      3.23 o 
  -4  -8   1       14.32       19.48      3.70 o 
  -3  -8   1        0.23        2.64      1.76 o 
  -2  -8   1        0.12        0.70      1.58 o 
  -1  -8   1        0.46        0.00      1.50 o 
   0  -8   1       27.32       26.71      2.61 o 
   1  -8   1        9.45       10.07      2.91 o 
   2  -8   1       57.43       59.50      9.49 o 
   3  -8   1       45.91       51.10      3.25 o 
   4  -8   1       87.06       85.55      4.11 o 
   5  -8   1        0.27        0.46      1.12 o 
   6  -8   1      196.02      210.03      5.42 o 
   7  -8   1       53.67       53.63      3.62 o 
   8  -8   1       13.02       16.02      2.50 o 
  -7  -7   1        2.61        0.00      2.04 o 
  -6  -7   1       45.65       43.16      3.88 o 
  -5  -7   1       45.80       36.80      3.20 o 
  -4  -7   1       78.74       70.01      4.01 o 
  -3  -7   1      446.71      478.95      8.46 o 
  -2  -7   1       16.41       15.64      2.12 o 
  -1  -7   1       13.32       14.14      2.00 o 
   0  -7   1       21.30       22.76      3.03 o 
   1  -7   1       23.81       26.18      2.16 o 
   2  -7   1       59.28       57.28      3.08 o 
   3  -7   1        0.04        0.35      1.19 o 
   4  -7   1       46.03       42.41      2.87 o 
   5  -7   1        2.56        3.29      1.49 o 
   6  -7   1        2.06        0.00      1.47 o 
   7  -7   1      145.13      162.17      5.69 o 
   8  -7   1        0.40        0.00      1.84 o 
   9  -7   1       16.74       14.66      3.75 o 
  -7  -6   1        3.33        0.21      1.88 o 
  -6  -6   1       19.99       18.76      2.70 o 
  -5  -6   1       45.82       52.42      3.48 o 
  -4  -6   1      126.88      124.00      9.64 o 
  -3  -6   1      350.68      374.26      6.85 o 
  -2  -6   1      116.62      115.99      4.17 o 
  -1  -6   1       14.30       13.20      1.15 o 
   0  -6   1       67.12       68.38      2.31 o 
   1  -6   1      171.52      166.00      7.16 o 
   2  -6   1       25.98       36.26      2.28 o 
   3  -6   1       22.61       23.71      2.02 o 
   4  -6   1      201.87      180.08      7.43 o 
   5  -6   1       15.88       16.81      2.91 o 
   6  -6   1       16.57       17.68      3.15 o 
   7  -6   1      189.65      200.67      8.94 o 
   8  -6   1       26.68       26.98      3.95 o 
   9  -6   1        9.95        2.75      2.41 o 
  -8  -5   1        0.32        3.55      2.15 o 
  -7  -5   1        1.17        2.28      1.87 o 
  -6  -5   1        6.67        6.29      2.26 o 
  -5  -5   1       11.26        8.43      1.75 o 
  -4  -5   1       88.89       78.95      3.16 o 
  -3  -5   1      236.01      251.03      5.00 o 
  -2  -5   1        9.44       13.00      1.50 o 
  -1  -5   1       26.80       21.23      1.70 o 
   0  -5   1        1.88        1.97      0.99 o 
   1  -5   1      872.05      910.71     14.73 o 
   2  -5   1      113.79      110.33      3.48 o 
   3  -5   1        0.52        0.00      0.97 o 
   4  -5   1      270.38      268.84     10.73 o 
   5  -5   1       28.11       31.95      2.15 o 
   6  -5   1       94.69      103.89      5.76 o 
   7  -5   1        1.75        0.00      1.64 o 
   8  -5   1       16.52       19.55      3.52 o 
   9  -5   1        0.66        0.03      2.21 o 
  -9  -4   1        1.67        0.00      3.78 o 
  -8  -4   1       10.65       10.91      4.32 o 
  -7  -4   1        1.42        0.00      2.51 o 
  -6  -4   1       31.31       35.02      4.49 o 
  -5  -4   1       36.96       31.69      4.40 o 
  -4  -4   1      506.82      495.82      8.56 o 
  -3  -4   1      347.74      352.82      6.90 o 
  -2  -4   1        0.23        1.45      0.80 o 
  -1  -4   1        1.78        5.94      0.72 o 
   0  -4   1     3265.77     3237.91     36.76 o 
   1  -4   1      809.10      737.77     11.91 o 
   2  -4   1        3.87        2.81      1.76 o 
   3  -4   1       37.04       30.10      1.68 o 
   4  -4   1      364.49      336.76      7.48 o 
   5  -4   1       95.36       96.36      3.49 o 
   6  -4   1        9.01        9.51      1.41 o 
   7  -4   1        6.55        5.89      1.38 o 
   8  -4   1       31.16       36.39      3.21 o 
   9  -4   1        9.00        7.72      2.06 o 
  10  -4   1        1.86        0.00      2.53 o 
  -9  -3   1        4.22        2.68      3.75 o 
  -8  -3   1        3.83        1.10      3.08 o 
  -7  -3   1       19.06       25.75      4.29 o 
  -6  -3   1        5.15        5.19      2.31 o 
  -5  -3   1      146.94      153.74      5.71 o 
  -4  -3   1        1.77        0.42      1.21 o 
  -3  -3   1      416.62      358.09     13.19 o 
  -2  -3   1       59.52       68.92      4.89 o 
  -1  -3   1        0.00        0.00      0.47 o 
   0  -3   1      540.68      588.26      7.54 o 
   1  -3   1     2626.36     2683.50     37.73 o 
   2  -3   1      138.93      128.47      3.16 o 
   3  -3   1       18.51       16.17      1.23 o 
   4  -3   1      182.67      165.52      3.58 o 
   5  -3   1      189.10      179.89      4.09 o 
   6  -3   1      213.95      247.83      5.36 o 
   7  -3   1        6.86        5.58      1.19 o 
   8  -3   1       33.89       33.69      2.84 o 
   9  -3   1        1.99        0.27      1.63 o 
  10  -3   1        0.07        0.70      3.25 o 
 -10  -2   1        4.94        4.79      3.98 o 
  -9  -2   1        0.11        2.38      3.25 o 
  -8  -2   1       22.48       17.04      4.02 o 
  -7  -2   1        7.08       12.45      3.25 o 
  -6  -2   1       90.63       75.12      4.35 o 
  -5  -2   1       48.88       51.13      3.31 o 
  -4  -2   1      874.26      918.73     21.93 o 
  -3  -2   1       25.64       23.75      2.66 o 
  -2  -2   1      167.67      174.36      7.57 o 
  -1  -2   1     3504.07     3422.47     64.95 o 
   0  -2   1      129.97      142.72      3.85 o 
   1  -2   1     1577.69     1684.11     39.52 o 
   2  -2   1     3436.38     3185.23     45.33 o 
   3  -2   1        1.46        0.14      0.42 o 
   4  -2   1       75.73       83.45      2.68 o 
   5  -2   1        6.50        5.49      1.34 o 
   6  -2   1     1239.12     1315.96     17.94 o 
   7  -2   1       52.92       50.99      2.51 o 
   8  -2   1       17.54       16.67      3.41 o 
   9  -2   1       14.16       13.16      3.72 o 
  10  -2   1       11.29       12.45      4.39 o 
 -10  -1   1       61.26       53.83      6.53 o 
  -9  -1   1      104.38      114.33      8.44 o 
  -8  -1   1        6.50        1.98      2.54 o 
  -7  -1   1       57.25       61.50      5.22 o 
  -6  -1   1       16.35       16.37      2.93 o 
  -5  -1   1       66.67       61.42      3.39 o 
  -4  -1   1      618.04      581.45     11.78 o 
  -3  -1   1      415.55      388.02     12.49 o 
   1  -1   1     4197.12     3728.64     76.80 o 
   2  -1   1      674.86      616.26     10.97 o 
   3  -1   1       36.34       35.47      1.61 o 
   4  -1   1        5.27        4.48      0.76 o 
   5  -1   1      153.37      145.70      4.85 o 
   6  -1   1       57.96       61.68      3.50 o 
   7  -1   1       83.90       68.63      5.26 o 
   8  -1   1        1.41        0.00      2.01 o 
   9  -1   1        0.69        0.64      2.91 o 
  10  -1   1       25.27       20.12      4.79 o 
 -10   0   1       33.28       35.39      5.56 o 
  -9   0   1      179.88      180.02      9.81 o 
  -8   0   1       11.30       13.53      3.18 o 
  -7   0   1       91.34       87.15      5.86 o 
  -6   0   1       74.44       75.56      3.83 o 
  -5   0   1      204.23      221.80      6.20 o 
  -4   0   1      604.63      553.00     10.72 o 
  -3   0   1     1541.37     1507.00     34.78 o 
  -2   0   1     3147.27     3026.95     64.18 o 
   1   0   1     1451.27     1581.64     23.86 o 
   2   0   1      586.22      584.21     10.50 o 
   3   0   1     1964.13     1945.84     24.68 o 
   4   0   1      592.01      576.92     12.05 o 
   5   0   1       40.03       41.68      2.81 o 
   6   0   1      149.14      156.33      5.63 o 
   7   0   1       12.90        6.93      2.48 o 
   8   0   1       57.98       59.99      5.76 o 
   9   0   1        2.66        1.91      2.95 o 
  10   0   1      128.77      127.32      9.41 o 
 -10   1   1        1.37        3.08      3.35 o 
  -9   1   1       49.07       48.14      5.59 o 
  -8   1   1       93.19       95.05      6.33 o 
  -7   1   1        3.49        3.11      1.43 o 
  -6   1   1        2.12        0.00      0.91 o 
  -5   1   1      418.30      447.33      7.25 o 
  -4   1   1        7.82        6.56      0.79 o 
  -3   1   1      654.69      633.74     10.56 o 
  -2   1   1     1226.05     1161.01     27.72 o 
  -1   1   1     1583.46     1553.08     52.31 o 
   0   1   1     1107.14     1041.05     14.31 o 
   1   1   1     2292.97     2095.76     31.69 o 
   2   1   1     2185.04     1985.87     24.71 o 
   3   1   1      581.24      578.68      9.16 o 
   4   1   1        0.39        1.76      1.37 o 
   5   1   1       32.16       32.54      2.67 o 
   6   1   1      191.61      177.34      8.30 o 
   7   1   1        3.18        5.99      2.44 o 
   8   1   1        0.99        0.77      2.68 o 
   9   1   1        1.06        0.37      3.28 o 
 -10   2   1        4.79        4.32      3.41 o 
  -9   2   1        1.59        1.44      2.64 o 
  -8   2   1        0.67        0.00      1.81 o 
  -7   2   1       12.07       12.36      1.55 o 
  -6   2   1      189.58      187.38      4.34 o 
  -5   2   1      268.80      271.85      5.15 o 
  -4   2   1      118.60      128.25      3.15 o 
  -3   2   1      142.17      165.18      3.76 o 
  -2   2   1      429.03      402.50      5.47 o 
  -1   2   1     1694.49     1525.29     29.29 o 
   0   2   1      247.26      201.35      4.67 o 
   1   2   1      114.48      122.37      2.75 o 
   2   2   1      157.80      168.96      3.96 o 
   3   2   1      168.60      149.12      4.63 o 
   4   2   1      282.68      259.09      6.95 o 
   5   2   1       74.74       74.60      3.97 o 
   6   2   1       36.82       40.84      4.49 o 
   7   2   1        7.04        8.77      3.08 o 
   8   2   1        3.84        5.42      2.98 o 
   9   2   1       82.04       85.51      8.03 o 
 -10   3   1       24.50       24.81      4.75 o 
  -9   3   1       16.16       14.62      2.33 o 
  -8   3   1       39.60       40.17      5.53 o 
  -7   3   1        1.79        1.63      0.90 o 
  -6   3   1      399.39      400.39      7.18 o 
  -5   3   1     1308.92     1418.27     19.92 o 
  -4   3   1       64.35       67.48      2.45 o 
  -3   3   1       69.90       81.41      2.36 o 
  -2   3   1      855.08      744.51     16.54 o 
  -1   3   1     1026.85     1032.23     26.92 o 
   0   3   1     1752.31     1744.95     17.87 o 
   1   3   1       74.17       65.58      1.76 o 
   2   3   1      179.75      195.27      4.04 o 
   3   3   1        0.30        0.00      0.97 o 
   4   3   1      162.67      139.52      5.27 o 
   5   3   1      452.02      432.08     10.74 o 
   6   3   1        2.28        2.64      2.24 o 
   7   3   1        0.07        0.54      2.64 o 
   8   3   1        0.83        0.67      3.11 o 
   9   3   1       34.74       31.24      5.96 o 
 -10   4   1        4.10        7.33      2.24 o 
  -9   4   1       12.06        9.80      2.71 o 
  -8   4   1        2.55        0.00      2.16 o 
  -7   4   1       17.90       16.19      1.97 o 
  -6   4   1        0.72        0.00      0.83 o 
  -5   4   1        5.77        7.02      2.51 o 
  -4   4   1       39.78       43.64      1.93 o 
  -3   4   1       23.30       25.74      1.52 o 
  -2   4   1      806.52      834.41     14.28 o 
  -1   4   1        1.33        1.27      0.70 o 
   0   4   1     2455.34     2509.39     23.07 o 
   1   4   1      332.77      298.09      4.67 o 
   2   4   1       18.83       21.18      1.57 o 
   3   4   1       48.04       48.76      2.29 o 
   4   4   1        0.11        1.98      1.59 o 
   5   4   1      138.40      147.54      8.34 o 
   6   4   1        4.85        8.74      2.91 o 
   7   4   1        1.85        1.44      2.61 o 
   8   4   1       22.57       15.90      4.62 o 
 -10   5   1        3.20        4.35      2.68 o 
  -9   5   1        2.49        1.64      2.21 o 
  -8   5   1        0.01        0.00      1.74 o 
  -7   5   1       27.32       23.70      3.28 o 
  -6   5   1      524.95      524.69     15.07 o 
  -5   5   1       86.28       85.57      4.72 o 
  -4   5   1      160.44      151.20      5.01 o 
  -3   5   1       95.73      104.12      3.48 o 
  -2   5   1       31.68       30.82      1.90 o 
  -1   5   1      419.47      456.55      6.92 o 
   0   5   1      281.19      294.83      4.16 o 
   1   5   1      399.87      441.01      7.41 o 
   2   5   1      168.74      169.27      3.90 o 
   3   5   1      112.93      107.85      4.34 o 
   4   5   1      104.18       99.22      3.68 o 
   5   5   1        8.04        8.67      2.53 o 
   6   5   1        3.45        4.03      1.90 o 
   7   5   1        8.49        5.89      3.75 o 
   8   5   1       18.71       13.43      4.52 o 
  -9   6   1        0.16        0.00      2.08 o 
  -8   6   1        4.94        4.32      2.90 o 
  -7   6   1       77.38       72.45      5.29 o 
  -6   6   1       12.91       10.38      2.85 o 
  -5   6   1      132.86      130.80      6.56 o 
  -4   6   1      309.26      303.81      6.90 o 
  -3   6   1        0.52        2.19      1.17 o 
  -2   6   1      154.99      175.35      4.86 o 
  -1   6   1       12.65       16.60      1.36 o 
   0   6   1        5.21        5.43      1.42 o 
   1   6   1       59.89       71.11      2.77 o 
   2   6   1      154.05      137.55      3.91 o 
   3   6   1       28.56       29.80      2.29 o 
   4   6   1      159.33      168.27      5.90 o 
   5   6   1        1.73        0.00      1.61 o 
   6   6   1       81.74       94.45      4.96 o 
   7   6   1        0.58        0.00      1.96 o 
  -9   7   1       16.81       17.45      4.49 o 
  -8   7   1       11.62        9.44      2.08 o 
  -7   7   1       18.03       21.80      5.07 o 
  -6   7   1       62.16       63.53      3.64 o 
  -5   7   1      552.27      543.46      9.49 o 
  -4   7   1       31.13       37.02      2.52 o 
  -3   7   1      136.35      142.80      4.80 o 
  -2   7   1        8.61        8.07      1.63 o 
  -1   7   1      461.03      480.44      7.90 o 
   0   7   1        9.95        6.14      2.21 o 
   1   7   1       53.31       65.18      3.48 o 
   2   7   1       12.87       21.73      2.30 o 
   3   7   1      190.12      189.68      6.67 o 
   4   7   1      623.58      621.31     13.19 o 
   5   7   1       13.45       17.36      8.05 o 
   6   7   1       40.13       43.36      3.92 o 
  -8   8   1        0.42        0.00      1.37 o 
  -7   8   1        5.35        6.51      1.65 o 
  -6   8   1        0.09        0.68      1.32 o 
  -5   8   1       80.16       87.15      3.50 o 
  -4   8   1       14.35       12.22      2.07 o 
  -3   8   1        7.49       11.35      2.93 o 
  -2   8   1        9.36       14.90      3.83 o 
  -1   8   1      103.27      106.51      3.48 o 
   0   8   1       17.03       22.34      2.54 o 
   1   8   1       63.04       68.90      3.87 o 
   2   8   1      233.84      269.25      6.92 o 
   3   8   1       15.87       13.65      3.03 o 
   4   8   1       76.71       71.30      4.36 o 
   5   8   1       20.70       16.07      2.85 o 
  -7   9   1       21.74       22.57      2.35 o 
  -6   9   1        0.93        0.00      1.27 o 
  -5   9   1       96.74      105.69      3.86 o 
  -4   9   1       48.45       45.78      5.06 o 
  -3   9   1       75.26       77.33      4.10 o 
  -2   9   1      103.65      102.88      4.63 o 
  -1   9   1      200.66      177.51      9.31 o 
   0   9   1      120.98      119.98      5.15 o 
   1   9   1        0.03        3.11      3.80 o 
   2   9   1       38.10       55.78      3.67 o 
   3   9   1       24.02       24.15      3.68 o 
   4   9   1       13.56       20.41      3.63 o 
  -6  10   1        5.83       10.75      1.97 o 
  -5  10   1        1.31        1.22      1.69 o 
  -4  10   1        3.39        0.30      1.20 o 
  -3  10   1        0.86        0.00      1.98 o 
  -2  10   1        0.19        4.22      2.71 o 
  -1  10   1       27.83       34.55      4.95 o 
   0  10   1        0.02        0.00      2.46 o 
   1  10   1        0.01        0.19      2.39 o 
   2  10   1        6.35        1.75      1.93 o 
  -3  11   1        1.25        0.00      2.41 o 
  -2  11   1        0.58        0.00      2.81 o 
  -1  11   1        5.94       12.19      3.85 o 
   0 -11   2        4.42        6.96      3.68 o 
   1 -11   2        1.11        3.52      3.08 o 
   2 -11   2        9.40       10.28      3.72 o 
   3 -11   2        1.11        0.07      2.68 o 
  -3 -10   2        2.98        3.84      2.09 o 
  -2 -10   2        1.50        3.64      2.06 o 
  -1 -10   2        7.51        2.51      3.01 o 
   0 -10   2        2.70        3.68      2.81 o 
   1 -10   2       22.22        9.31      3.38 o 
   2 -10   2       12.30       12.86      3.58 o 
   3 -10   2        0.22        0.60      1.47 o 
   4 -10   2       35.58       38.36      3.29 o 
   5 -10   2        0.00        1.84      1.69 o 
   6 -10   2        3.63        2.81      1.61 o 
  -5  -9   2       22.15       22.90      5.09 o 
  -4  -9   2       50.82       70.99      4.16 o 
  -3  -9   2        0.23        0.97      1.61 o 
  -2  -9   2        0.16        0.00      1.93 o 
  -1  -9   2       17.98       11.43      2.23 o 
   0  -9   2       74.41       60.70      5.72 o 
   1  -9   2       50.39       46.03      5.09 o 
   2  -9   2      205.54      177.29     12.77 o 
   3  -9   2      238.51      229.37      6.85 o 
   4  -9   2       41.63       38.66      3.12 o 
   5  -9   2        1.58        0.00      1.33 o 
   6  -9   2        2.59        7.60      1.63 o 
   7  -9   2       19.99       25.28      2.49 o 
  -6  -8   2       23.18       26.88      5.26 o 
  -5  -8   2        5.32        4.28      2.02 o 
  -4  -8   2      105.18      112.05      4.56 o 
  -3  -8   2      235.76      239.04      6.39 o 
  -2  -8   2      409.25      436.74     10.06 o 
  -1  -8   2      131.68      147.13      5.37 o 
   0  -8   2       48.31       50.79      5.12 o 
   1  -8   2       31.48       35.84      2.95 o 
   2  -8   2       38.38       30.27      2.68 o 
   3  -8   2       89.52       77.17      3.77 o 
   4  -8   2       53.71       44.36      3.68 o 
   5  -8   2        2.11        2.63      2.38 o 
   6  -8   2       39.61       40.69      2.59 o 
   7  -8   2       23.71       29.68      6.28 o 
   8  -8   2        6.72        4.42      2.58 o 
  -7  -7   2        1.59        0.00      3.28 o 
  -6  -7   2       15.05       12.69      2.51 o 
  -5  -7   2        0.11        1.72      2.56 o 
  -4  -7   2       79.15       83.14      5.33 o 
  -3  -7   2     1296.23     1344.74     21.05 o 
  -2  -7   2       57.61       55.06      3.28 o 
  -1  -7   2        4.85        6.21      1.63 o 
   0  -7   2        9.57       11.72      1.84 o 
   1  -7   2       77.67       73.81      3.30 o 
   2  -7   2      224.07      207.16      5.73 o 
   3  -7   2      125.12      125.94      4.47 o 
   4  -7   2       27.39       23.14      3.20 o 
   5  -7   2      167.65      165.59      7.70 o 
   6  -7   2      112.51      116.78      6.70 o 
   7  -7   2      102.86      104.49      6.60 o 
   8  -7   2       25.16       20.76      3.98 o 
  -8  -6   2       62.31       53.43      6.96 o 
  -7  -6   2        9.58        9.77      2.49 o 
  -6  -6   2       13.75       13.39      2.68 o 
  -5  -6   2       13.79        9.14      1.97 o 
  -4  -6   2       98.05       84.07      3.49 o 
  -3  -6   2      148.18      152.85      4.46 o 
  -2  -6   2       23.49       23.77      2.29 o 
  -1  -6   2       10.08       15.90      1.71 o 
   0  -6   2        4.39        3.91      1.45 o 
   1  -6   2       23.95       26.77      2.13 o 
   2  -6   2       43.07       39.24      2.36 o 
   3  -6   2       19.72       21.31      1.93 o 
   4  -6   2        3.90        5.36      1.84 o 
   5  -6   2      135.95      138.10      6.60 o 
   6  -6   2       45.06       46.94      4.39 o 
   7  -6   2       82.52       79.08      5.69 o 
   8  -6   2      124.22      130.87      7.43 o 
   9  -6   2        0.19        0.00      2.24 o 
  -8  -5   2       20.64       23.80      5.22 o 
  -7  -5   2       33.89       34.36      3.22 o 
  -6  -5   2        7.37        7.11      1.76 o 
  -5  -5   2       26.55       23.41      2.49 o 
  -4  -5   2      144.47      130.44      3.94 o 
  -3  -5   2        1.05        0.69      0.84 o 
  -2  -5   2       92.50      110.83      4.59 o 
  -1  -5   2      108.15      134.32      2.90 o 
   0  -5   2       53.08       40.84      1.63 o 
   1  -5   2       42.29       63.92      2.63 o 
   2  -5   2      102.01       91.50      4.42 o 
   3  -5   2        1.90        1.57      1.21 o 
   4  -5   2      223.65      223.05     14.26 o 
   5  -5   2      149.94      145.20      6.60 o 
   6  -5   2       91.25       94.46      8.42 o 
   7  -5   2      475.75      462.05     14.50 o 
   8  -5   2        2.09        3.82      2.44 o 
   9  -5   2        6.33        8.00      2.85 o 
  -9  -4   2        9.56        6.80      4.25 o 
  -8  -4   2       28.28       29.03      5.26 o 
  -7  -4   2        0.21        0.00      2.34 o 
  -6  -4   2       36.45       38.94      4.69 o 
  -5  -4   2      127.58      128.77      5.49 o 
  -4  -4   2       41.00       53.86      5.41 o 
  -3  -4   2      122.03      147.85      4.60 o 
  -2  -4   2       31.27       30.57      2.39 o 
  -1  -4   2      137.67      129.51      4.99 o 
   0  -4   2      632.21      597.66      8.00 o 
   1  -4   2     2368.37     2365.02     33.99 o 
   2  -4   2      570.15      588.33     14.33 o 
   3  -4   2      592.20      609.75     10.85 o 
   4  -4   2       15.50       10.02      1.29 o 
   5  -4   2        3.93        3.42      1.00 o 
   6  -4   2        5.71        4.02      1.07 o 
   7  -4   2        2.29        1.37      1.17 o 
   8  -4   2        7.70        6.14      1.96 o 
   9  -4   2       14.39       16.43      2.65 o 
  -9  -3   2        0.10        0.27      3.28 o 
  -8  -3   2      100.49      101.48      7.80 o 
  -7  -3   2        2.29        3.41      2.51 o 
  -6  -3   2       91.54      108.87      6.46 o 
  -5  -3   2        6.48        0.64      1.21 o 
  -4  -3   2      219.38      244.13      8.77 o 
  -3  -3   2      247.82      288.91      5.31 o 
  -2  -3   2       69.86       79.62      2.53 o 
  -1  -3   2       37.41       44.02      1.45 o 
   0  -3   2     1069.54      931.96     10.99 o 
   1  -3   2     1147.69     1177.95     17.56 o 
   2  -3   2       82.14       77.79      2.48 o 
   3  -3   2      307.82      338.65      6.79 o 
   4  -3   2      182.64      204.23      4.25 o 
   5  -3   2      196.35      216.74      4.73 o 
   6  -3   2       39.75       50.37      2.33 o 
   7  -3   2       33.15       39.87      2.81 o 
   8  -3   2        6.30        9.66      2.07 o 
   9  -3   2       23.99       25.49      2.97 o 
  10  -3   2       12.85       16.64      4.72 o 
 -10  -2   2        8.30        7.16      4.45 o 
  -9  -2   2      220.98      261.57     12.45 o 
  -8  -2   2      121.87      128.09      8.10 o 
  -7  -2   2        0.00        3.31      2.24 o 
  -6  -2   2      233.92      217.99      7.10 o 
  -5  -2   2      515.48      484.37     14.60 o 
  -4  -2   2      559.15      633.04     12.53 o 
  -3  -2   2       20.73       25.85      2.31 o 
  -2  -2   2     2754.37     2826.58     53.97 o 
  -1  -2   2     4298.93     4252.92     80.18 o 
   0  -2   2      380.86      337.64      7.70 o 
   1  -2   2       25.01       17.91      0.92 o 
   2  -2   2        3.40        5.00      0.64 o 
   3  -2   2        7.99        6.62      1.13 o 
   4  -2   2       57.13       68.26      3.07 o 
   5  -2   2      279.58      291.76      5.65 o 
   6  -2   2        1.78        1.59      0.86 o 
   7  -2   2       10.63        8.64      3.05 o 
   8  -2   2        6.10        7.47      2.91 o 
   9  -2   2       25.33       26.18      4.82 o 
  10  -2   2        3.79        0.00      3.28 o 
 -10  -1   2        0.00        1.81      3.48 o 
  -9  -1   2      290.66      327.69     13.83 o 
  -8  -1   2       10.80       14.36      3.41 o 
  -7  -1   2       56.79       50.99      4.79 o 
  -6  -1   2       30.39       41.16      3.10 o 
  -5  -1   2      473.37      503.28     18.51 o 
  -4  -1   2       20.54       23.18      1.93 o 
  -1  -1   2     6418.69     6473.46    123.91 o 
   1  -1   2     1508.99     1399.31     30.49 o 
   2  -1   2      306.56      277.76      5.02 o 
   3  -1   2      395.90      341.43      6.64 o 
   4  -1   2        0.12        0.45      0.79 o 
   5  -1   2       13.14        8.73      1.61 o 
   6  -1   2       17.90       11.81      1.99 o 
   7  -1   2       48.76       38.60      4.45 o 
   8  -1   2       29.69       44.13      5.26 o 
   9  -1   2       34.58       41.25      5.59 o 
  10  -1   2        2.42        0.00      3.25 o 
 -10   0   2       34.26       23.70      4.82 o 
  -9   0   2      139.49      148.58      8.74 o 
  -8   0   2       12.12        5.32      2.61 o 
  -7   0   2       18.02       13.50      2.18 o 
  -6   0   2        4.90       11.20      1.86 o 
  -5   0   2      477.42      478.27      9.01 o 
  -4   0   2       55.53       58.75      4.62 o 
   0   0   2     5451.90     5192.09     91.28 o 
   1   0   2      937.12      945.86     15.07 o 
   2   0   2      475.42      493.44      7.59 o 
   3   0   2        2.21        3.86      0.89 o 
   4   0   2       44.89       39.26      3.25 o 
   5   0   2        0.56        0.27      1.00 o 
   6   0   2       47.78       52.19      4.64 o 
   7   0   2       27.27       25.18      3.82 o 
   8   0   2        2.89        0.00      2.34 o 
   9   0   2       24.60       21.43      4.69 o 
 -10   1   2       17.83       19.15      4.42 o 
  -9   1   2      117.27      112.76      7.60 o 
  -8   1   2        5.86       10.14      2.75 o 
  -7   1   2        5.75        5.89      2.54 o 
  -6   1   2       14.89       13.03      2.06 o 
  -5   1   2      266.16      315.65      5.65 o 
  -4   1   2       91.33       97.28      3.13 o 
  -3   1   2     1045.27     1107.73     48.54 o 
  -2   1   2     6041.36     6306.16    120.63 o 
   0   1   2     5699.74     5655.60     64.95 o 
   1   1   2     5421.89     5210.79     76.10 o 
   2   1   2     1232.73     1106.58     12.79 o 
   3   1   2     1392.44     1345.19     22.30 o 
   4   1   2       73.93       71.21      3.48 o 
   5   1   2      179.78      189.03      7.05 o 
   6   1   2       12.53       11.85      2.95 o 
   7   1   2        0.11        0.00      1.74 o 
   8   1   2        1.76        0.00      2.51 o 
   9   1   2       10.64       19.59      4.65 o 
 -10   2   2        5.94        6.43      3.25 o 
  -9   2   2        9.97       14.16      3.48 o 
  -7   2   2        0.23        1.44      0.96 o 
  -6   2   2       33.19       31.08      1.79 o 
  -5   2   2     1218.01     1382.40     15.60 o 
  -4   2   2       38.28       34.85      1.63 o 
  -3   2   2        9.46        6.41      0.85 o 
  -2   2   2      224.50      222.70      5.92 o 
  -1   2   2     2945.35     2840.26     37.56 o 
   0   2   2     1425.31     1313.57     15.99 o 
   1   2   2      568.44      558.64      7.04 o 
   2   2   2      134.31      134.60      3.53 o 
   3   2   2        8.11        4.06      0.96 o 
   4   2   2        2.15        0.35      1.21 o 
   5   2   2       33.00       32.98      3.02 o 
   6   2   2       82.46       82.63      6.19 o 
   7   2   2       34.57       30.50      4.59 o 
   8   2   2        4.14        4.49      2.91 o 
   9   2   2        6.86        5.22      3.95 o 
 -10   3   2      137.86      151.06      5.90 o 
  -9   3   2        4.82        3.74      1.63 o 
  -8   3   2       31.23       33.16      5.66 o 
  -7   3   2      232.64      226.41      8.24 o 
  -6   3   2       68.22       74.66      2.27 o 
  -5   3   2      431.77      473.85      7.48 o 
  -4   3   2      228.36      253.98     12.49 o 
  -3   3   2      662.33      681.61     10.98 o 
  -2   3   2      589.00      602.41      9.74 o 
  -1   3   2        6.31        6.39      0.50 o 
   0   3   2       42.96       51.11      1.40 o 
   1   3   2      189.97      197.39      3.13 o 
   2   3   2       58.04       38.23      2.60 o 
   3   3   2       14.18       15.34      1.78 o 
   4   3   2        0.05        0.66      1.20 o 
   5   3   2       39.16       41.76      3.47 o 
   6   3   2        4.37        3.75      2.91 o 
   7   3   2        8.45        5.79      3.25 o 
   8   3   2        2.99        3.48      3.15 o 
 -10   4   2       44.22       44.28      3.60 o 
  -9   4   2        6.81        4.53      1.79 o 
  -8   4   2        1.85        0.00      1.54 o 
  -7   4   2        0.70        1.44      1.37 o 
  -6   4   2        1.99        0.92      1.39 o 
  -5   4   2       54.54       56.40      2.43 o 
  -4   4   2      172.23      168.21      3.95 o 
  -3   4   2       63.00       69.79      2.61 o 
  -2   4   2      208.66      205.20      4.63 o 
  -1   4   2      220.33      216.71      3.24 o 
   0   4   2       70.32      102.23      2.06 o 
   1   4   2      122.59      125.60      2.62 o 
   2   4   2       42.10       45.79      1.84 o 
   3   4   2       20.21       19.67      1.63 o 
   4   4   2      336.67      327.20      9.61 o 
   5   4   2       17.21       25.78      4.12 o 
   6   4   2        0.65        0.00      2.31 o 
   7   4   2       18.37       22.43      4.79 o 
   8   4   2       30.79       34.99      6.09 o 
 -10   5   2        4.65        2.38      2.51 o 
  -9   5   2       36.38       38.50      3.03 o 
  -8   5   2        7.76        5.22      2.48 o 
  -7   5   2       13.24       10.55      2.64 o 
  -5   5   2       48.05       58.99      4.08 o 
  -4   5   2        0.24        2.91      1.11 o 
  -3   5   2      193.68      187.81      3.94 o 
  -2   5   2       73.48       77.12      2.91 o 
  -1   5   2       63.44       66.03      1.80 o 
   0   5   2        5.44        7.40      0.80 o 
   1   5   2        2.77        1.07      0.67 o 
   2   5   2       97.04       90.28      2.83 o 
   3   5   2       33.02       38.33      2.38 o 
   4   5   2        1.80        3.82      1.44 o 
   5   5   2      120.06      125.36      5.23 o 
   6   5   2       76.86       83.81      4.59 o 
   7   5   2       37.87       35.79      5.96 o 
 -10   6   2        0.09        0.17      2.31 o 
  -9   6   2       10.88       10.57      2.22 o 
  -8   6   2        0.63        1.56      1.51 o 
  -7   6   2       78.90       84.82      8.14 o 
  -6   6   2      803.50      797.71     21.29 o 
  -5   6   2        4.53        3.41      1.96 o 
  -4   6   2       21.47       25.92      1.76 o 
  -3   6   2        2.36        2.22      1.37 o 
  -2   6   2        3.91        5.26      1.33 o 
  -1   6   2       63.73       71.25      2.07 o 
   0   6   2       37.26       54.89      1.75 o 
   1   6   2        6.04        5.73      1.24 o 
   2   6   2       23.90       23.64      1.86 o 
   3   6   2        3.77        3.63      1.33 o 
   4   6   2       14.93       16.51      2.50 o 
   5   6   2       20.40       18.34      3.52 o 
   6   6   2        3.17        3.24      2.08 o 
   7   6   2        1.33        1.96      2.18 o 
  -9   7   2       13.87       14.80      3.08 o 
  -8   7   2       42.03       42.62      3.37 o 
  -7   7   2      222.89      251.32      7.39 o 
  -6   7   2      493.46      515.65      9.06 o 
  -5   7   2      679.28      708.01     11.09 o 
  -4   7   2        0.46        0.00      0.99 o 
  -3   7   2       60.67       60.10      3.28 o 
  -2   7   2       63.00       54.72      3.02 o 
  -1   7   2      118.32      124.17      3.50 o 
   0   7   2        0.47        0.00      1.19 o 
   1   7   2       39.62       37.84      2.92 o 
   2   7   2       59.07       56.70      4.19 o 
   3   7   2       87.86       88.81      4.38 o 
   4   7   2       93.81       98.14      4.88 o 
   5   7   2      204.83      196.35      7.06 o 
   6   7   2        6.71        6.87      2.33 o 
  -8   8   2        2.19        0.70      1.38 o 
  -7   8   2        9.20       12.17      1.91 o 
  -6   8   2        2.41        0.00      1.25 o 
  -5   8   2       18.27       18.53      1.94 o 
  -4   8   2      161.59      147.40      4.26 o 
  -3   8   2        1.37        0.06      1.44 o 
  -2   8   2       74.81       70.51      4.65 o 
  -1   8   2       20.02       20.19      1.84 o 
   0   8   2       62.69       64.51      3.71 o 
   1   8   2        1.04        0.32      1.56 o 
   2   8   2      127.26      126.88      4.74 o 
   3   8   2        8.78        9.95      2.24 o 
   4   8   2        8.27       10.54      3.10 o 
   5   8   2        0.60        1.65      2.05 o 
  -7   9   2       43.31       50.87      3.13 o 
  -6   9   2       19.38       15.97      2.64 o 
  -5   9   2        6.65        6.81      1.59 o 
  -4   9   2       29.28       26.20      2.88 o 
  -3   9   2       26.54       26.21      2.75 o 
  -2   9   2       42.56       50.78      6.48 o 
  -1   9   2       14.21       15.00      3.68 o 
   0   9   2        5.31        3.92      1.86 o 
   1   9   2       34.76       31.14      2.92 o 
   2   9   2        5.93        3.84      1.81 o 
   3   9   2       67.91       66.72      4.51 o 
  -6  10   2        2.93        2.88      1.59 o 
  -5  10   2        0.48        2.56      1.36 o 
  -4  10   2        0.93        1.85      1.31 o 
  -3  10   2        3.91        6.36      1.97 o 
  -2  10   2       13.95        7.06      2.91 o 
  -1  10   2       23.08       15.84      3.78 o 
   0  10   2       11.51        7.74      2.29 o 
   1  10   2        0.85        1.92      1.90 o 
   2  10   2       13.80       18.56      3.58 o 
  -3  11   2        2.51        3.56      1.88 o 
  -2  11   2        0.12        0.00      2.61 o 
   0 -11   3        1.51        1.64      2.78 o 
   1 -11   3        3.50        5.96      3.21 o 
   2 -11   3        0.43        0.00      2.58 o 
   3 -11   3        0.09        1.84      2.68 o 
  -3 -10   3        9.49       13.21      2.86 o 
  -2 -10   3        2.96        3.88      2.07 o 
  -1 -10   3        7.57        6.66      3.45 o 
   0 -10   3       40.54       38.77      5.36 o 
   1 -10   3        0.00        0.00      2.44 o 
   2 -10   3       10.41        4.52      2.91 o 
   3 -10   3       30.90       21.18      2.62 o 
   4 -10   3       46.52       47.98      3.63 o 
   5 -10   3        2.64        1.31      3.88 o 
  -5  -9   3        5.45        0.00      2.71 o 
  -4  -9   3       37.01       43.00      4.94 o 
  -3  -9   3        0.40        0.00      1.56 o 
  -2  -9   3        0.42        0.00      1.86 o 
  -1  -9   3        4.86        6.26      2.91 o 
   0  -9   3       71.03       70.54      6.09 o 
   1  -9   3       97.96       91.50      6.63 o 
   2  -9   3      140.53      140.24      5.12 o 
   3  -9   3       71.85       59.03      3.55 o 
   4  -9   3        3.79        3.90      1.84 o 
   5  -9   3        0.79        0.49      2.33 o 
   6  -9   3        0.07        1.94      1.31 o 
   7  -9   3       14.98       18.15      2.24 o 
  -6  -8   3        0.77        0.00      2.85 o 
  -5  -8   3       11.46        8.81      3.62 o 
  -4  -8   3       10.23       12.76      2.31 o 
  -3  -8   3        1.11        0.91      1.54 o 
  -2  -8   3      484.42      524.13     11.24 o 
  -1  -8   3      230.19      221.07      6.53 o 
   0  -8   3        0.95        1.51      2.38 o 
   1  -8   3       28.73       25.28      2.58 o 
   2  -8   3        0.45        0.00      1.30 o 
   3  -8   3       11.99       10.32      2.31 o 
   4  -8   3       12.40       11.60      2.03 o 
   5  -8   3       13.27       11.98      2.15 o 
   6  -8   3        0.90        1.27      1.42 o 
   7  -8   3       22.23       22.84      2.61 o 
   8  -8   3        8.73        7.87      3.18 o 
  -7  -7   3        0.08        1.00      3.15 o 
  -6  -7   3        9.48       10.95      3.82 o 
  -5  -7   3       27.31       31.20      3.43 o 
  -4  -7   3        0.27        0.00      2.20 o 
  -3  -7   3        2.06        2.40      1.66 o 
  -2  -7   3      255.97      273.05     17.19 o 
  -1  -7   3       36.47       36.24      3.53 o 
   0  -7   3      350.20      343.19      7.62 o 
   1  -7   3       12.91        8.89      1.53 o 
   2  -7   3      104.07      105.85      7.35 o 
   3  -7   3       30.35       33.68      2.54 o 
   4  -7   3       90.26       90.26      8.59 o 
   5  -7   3       43.35       44.13      4.12 o 
   6  -7   3       41.08       44.59      4.49 o 
   7  -7   3       96.41       99.43      6.56 o 
   8  -7   3        0.48        1.07      2.44 o 
  -8  -6   3        1.38        1.17      3.45 o 
  -7  -6   3        0.62        3.35      3.21 o 
  -6  -6   3       79.00       78.83      4.20 o 
  -5  -6   3        2.14        0.00      1.94 o 
  -4  -6   3        3.61        1.89      1.63 o 
  -3  -6   3      625.72      648.51     12.20 o 
  -2  -6   3       21.11       20.85      1.88 o 
  -1  -6   3      263.52      242.61      4.51 o 
   0  -6   3      255.56      252.90      6.06 o 
   1  -6   3       64.57       54.08      2.66 o 
   2  -6   3        0.09        0.80      1.03 o 
   3  -6   3        0.17        0.00      0.92 o 
   4  -6   3        0.13        1.27      1.54 o 
   5  -6   3        5.24        4.49      1.77 o 
   6  -6   3      147.20      134.39      6.96 o 
   7  -6   3      419.96      444.03     14.63 o 
   8  -6   3       73.47       78.34      5.89 o 
   9  -6   3       45.80       52.29      5.29 o 
  -8  -5   3      130.13      143.39      9.61 o 
  -7  -5   3        0.79        0.13      2.85 o 
  -6  -5   3       13.90       15.16      2.17 o 
  -5  -5   3      219.99      223.81      6.13 o 
  -4  -5   3       49.78       45.41      2.47 o 
  -3  -5   3      112.78      119.24      3.83 o 
  -2  -5   3       17.29       17.89      1.09 o 
  -1  -5   3      162.77      155.33      3.17 o 
   0  -5   3       84.90       93.74      2.86 o 
   1  -5   3       49.81       49.08      3.83 o 
   2  -5   3      653.38      693.01     12.15 o 
   3  -5   3        7.78        6.83      1.77 o 
   4  -5   3        5.93        5.83      1.28 o 
   5  -5   3        2.84        1.71      1.77 o 
   6  -5   3       11.15       12.09      2.56 o 
   7  -5   3      391.79      398.94     13.22 o 
   8  -5   3       72.18       82.59      5.79 o 
   9  -5   3       14.02       15.20      3.55 o 
  -9  -4   3        0.03        1.57      3.48 o 
  -8  -4   3       75.68       78.04      7.50 o 
  -7  -4   3        0.11        0.00      2.21 o 
  -6  -4   3       61.23       67.56      5.49 o 
  -5  -4   3       74.23       75.10      2.95 o 
  -4  -4   3       49.10       51.92      2.50 o 
  -3  -4   3     1228.97     1319.85     20.29 o 
  -2  -4   3       43.11       37.63      1.32 o 
  -1  -4   3      757.39      701.26      7.63 o 
   0  -4   3       58.34       45.90      1.47 o 
   1  -4   3        0.00        0.04      0.66 o 
   2  -4   3     1546.85     1531.80     32.27 o 
   3  -4   3       48.16       47.20      2.28 o 
   4  -4   3       60.70       69.74      2.94 o 
   5  -4   3        7.66        9.68      1.44 o 
   6  -4   3       62.07       67.91      3.57 o 
   7  -4   3        0.22        0.00      1.17 o 
   8  -4   3        5.16        7.67      3.68 o 
   9  -4   3        0.01        0.00      1.74 o 
  -9  -3   3        5.54        8.40      4.29 o 
  -8  -3   3        4.78        6.06      3.28 o 
  -7  -3   3        4.70        2.98      2.34 o 
  -6  -3   3       14.43       20.05      3.25 o 
  -5  -3   3      280.18      284.51     10.14 o 
  -4  -3   3      133.06      144.56      6.29 o 
  -3  -3   3     2349.40     2534.04     35.98 o 
  -2  -3   3      333.95      349.53      6.32 o 
  -1  -3   3        1.85        0.72      0.46 o 
   0  -3   3        0.00        1.74      0.77 o 
   1  -3   3       18.29       24.19      1.27 o 
   2  -3   3     2239.61     2060.42     41.28 o 
   3  -3   3        3.83        5.01      0.92 o 
   4  -3   3      139.08      127.75      3.31 o 
   5  -3   3       85.24       85.31      3.78 o 
   6  -3   3      182.65      175.44      4.61 o 
   7  -3   3       10.86       11.90      1.96 o 
   8  -3   3       40.37       48.64      5.88 o 
   9  -3   3       38.30       38.35      3.58 o 
 -10  -2   3        6.53        2.81      3.62 o 
  -9  -2   3      132.84      143.93      9.34 o 
  -8  -2   3      206.02      206.13     10.08 o 
  -6  -2   3      168.41      157.12      5.94 o 
  -5  -2   3       11.52       18.01      2.09 o 
  -4  -2   3      337.88      393.11     11.18 o 
  -3  -2   3       75.81      111.28      6.53 o 
  -2  -2   3      117.50       97.86      2.91 o 
   0  -2   3     3238.59     3175.83     61.50 o 
   1  -2   3      466.53      399.81      7.92 o 
   2  -2   3      804.17      728.61      9.44 o 
   3  -2   3        1.29        0.74      0.48 o 
   4  -2   3       51.39       46.94      1.67 o 
   5  -2   3       48.73       41.13      2.01 o 
   6  -2   3      607.53      607.20     10.08 o 
   7  -2   3        2.22        6.09      2.54 o 
   8  -2   3       25.58       22.50      2.59 o 
   9  -2   3       12.16        8.77      3.62 o 
 -10  -1   3       34.97       32.01      5.46 o 
  -9  -1   3       15.07       14.56      4.18 o 
  -8  -1   3      134.16      147.71      8.14 o 
  -7  -1   3       58.73       52.73      4.69 o 
  -6  -1   3       39.84       42.23      3.08 o 
  -5  -1   3      303.02      304.91     13.21 o 
  -4  -1   3       64.08       45.43      3.05 o 
  -2  -1   3     3055.49     3264.69     53.92 o 
   0  -1   3     1831.71     1569.90     33.81 o 
   1  -1   3    12209.66    11413.51    235.02 o 
   2  -1   3      152.34      150.23      2.65 o 
   3  -1   3       92.90       75.77      1.79 o 
   4  -1   3      514.87      535.71      8.37 o 
   5  -1   3        8.47        6.21      1.50 o 
   6  -1   3        8.81        7.90      1.73 o 
   7  -1   3        5.05        2.61      2.28 o 
   8  -1   3        1.68        1.94      2.68 o 
   9  -1   3       80.29       90.09      7.57 o 
 -10   0   3        2.41        4.75      3.18 o 
  -9   0   3      492.74      510.36     16.97 o 
  -7   0   3       54.70       59.53      6.23 o 
  -6   0   3      388.75      394.10      9.38 o 
  -5   0   3       33.79       28.66      2.23 o 
  -3   0   3     1458.99     1551.59     34.55 o 
  -1   0   3       79.54       77.84      1.98 o 
   0   0   3      152.75      147.38      3.28 o 
   1   0   3    35530.04    33165.02    479.55 o 
   2   0   3        5.87        5.25      0.58 o 
   3   0   3        2.39        0.15      0.49 o 
   4   0   3       54.11       43.04      2.65 o 
   5   0   3        1.53        1.91      1.35 o 
   6   0   3       55.35       48.95      4.65 o 
   7   0   3      127.60      128.02      7.63 o 
   8   0   3       29.86       31.54      4.72 o 
   9   0   3       13.51        9.07      3.65 o 
 -10   1   3        2.70        3.25      3.08 o 
  -9   1   3       13.38       17.81      3.78 o 
  -7   1   3      193.68      215.67     10.81 o 
  -6   1   3      109.94      132.35     10.29 o 
  -5   1   3      249.44      271.77      5.33 o 
  -4   1   3     2372.08     2583.45     53.49 o 
  -3   1   3     2206.18     2463.29     35.63 o 
  -2   1   3        8.45        9.41      1.21 o 
  -1   1   3      339.70      349.66      8.34 o 
   0   1   3      619.65      626.74     10.25 o 
   1   1   3     4013.14     3717.64     44.72 o 
   2   1   3      379.50      410.46      6.25 o 
   3   1   3      347.94      361.04      6.71 o 
   4   1   3       49.19       44.70      2.37 o 
   5   1   3       86.23       91.26      5.99 o 
   6   1   3        3.40        2.28      2.48 o 
   7   1   3        1.83        1.74      2.41 o 
   8   1   3        3.89        7.90      3.31 o 
   9   1   3        8.31        7.40      3.82 o 
 -10   2   3       65.95       81.56      6.60 o 
  -9   2   3       36.23       38.70      4.59 o 
  -8   2   3        4.31        3.10      1.86 o 
  -7   2   3       72.13       78.09      3.02 o 
  -6   2   3      127.33      141.93      3.45 o 
  -5   2   3       56.51       56.36      2.21 o 
  -4   2   3     1747.98     2093.06     25.73 o 
  -3   2   3      253.10      262.86      5.32 o 
  -2   2   3      166.98      164.62      2.96 o 
  -1   2   3        6.76        3.18      0.47 o 
   0   2   3      878.18      831.07      9.30 o 
   1   2   3        8.12        4.20      0.75 o 
   2   2   3        1.57        3.93      0.81 o 
   3   2   3        0.77        0.74      0.84 o 
   4   2   3      130.24      130.76      4.09 o 
   5   2   3      114.13      102.07      6.08 o 
   6   2   3      154.18      167.50      9.01 o 
   7   2   3       87.41       86.38      6.86 o 
   8   2   3        8.38        6.93      3.62 o 
   9   2   3        2.96        0.00      3.25 o 
 -10   3   3        8.59        8.20      2.09 o 
  -9   3   3      158.90      167.91     10.88 o 
  -8   3   3       43.32       48.38      4.05 o 
  -7   3   3        3.65        2.57      0.98 o 
  -6   3   3       77.79       68.98      2.18 o 
  -5   3   3       15.91       19.00      1.81 o 
  -4   3   3     1256.02     1260.48     19.66 o 
  -3   3   3      290.78      303.64      5.60 o 
  -2   3   3       74.47       65.42      1.83 o 
  -1   3   3     1295.64     1349.66     15.17 o 
   0   3   3      414.80      413.38      4.83 o 
   1   3   3       38.50       39.68      1.38 o 
   2   3   3        0.92        0.19      0.68 o 
   3   3   3      115.21      123.73      3.81 o 
   4   3   3        0.60        0.93      1.11 o 
   5   3   3      252.94      276.94     11.48 o 
   6   3   3       77.98       83.46      7.00 o 
   7   3   3        0.20        0.23      2.38 o 
   8   3   3       17.78       18.58      4.75 o 
 -10   4   3       38.09       37.36      3.37 o 
  -9   4   3       44.36       45.48      3.35 o 
  -8   4   3      132.66      140.14      7.06 o 
  -7   4   3        5.19        6.19      1.84 o 
  -6   4   3       34.24       25.34      2.85 o 
  -5   4   3        7.44        4.82      0.96 o 
  -4   4   3      317.79      295.98      5.76 o 
  -3   4   3      169.02      186.18      3.22 o 
  -2   4   3       70.01       49.75      2.38 o 
  -1   4   3       37.79       39.53      1.13 o 
   0   4   3     4600.60     4794.09     48.33 o 
   1   4   3        1.07        0.00      0.56 o 
   2   4   3       66.77       63.67      3.31 o 
   3   4   3       30.23       36.25      1.91 o 
   4   4   3       19.45       20.67      3.57 o 
   5   4   3       95.25       82.69      6.80 o 
   6   4   3       17.30       16.30      3.88 o 
   7   4   3       69.20       69.90      7.16 o 
   8   4   3        0.41        3.11      3.41 o 
 -10   5   3       28.06       20.12      3.85 o 
  -9   5   3       10.00        6.63      1.85 o 
  -8   5   3       25.97       30.70      3.88 o 
  -7   5   3       48.19       57.01      4.62 o 
  -5   5   3      209.75      186.41      7.57 o 
  -4   5   3       35.17       29.69      3.88 o 
  -3   5   3      187.48      221.36      4.39 o 
  -2   5   3        4.12        3.82      0.84 o 
  -1   5   3      525.05      596.47      6.63 o 
   0   5   3      290.16      324.42      5.06 o 
   1   5   3       10.57       12.85      1.15 o 
   2   5   3        7.45        8.46      1.18 o 
   3   5   3        2.37        2.73      1.17 o 
   4   5   3       56.22       56.40     11.83 o 
   5   5   3        2.05        3.81      1.74 o 
   6   5   3       20.58       22.66      3.06 o 
   7   5   3        2.72        0.00      2.91 o 
 -10   6   3        5.93        4.85      2.85 o 
  -9   6   3       34.48       41.49      4.13 o 
  -8   6   3       12.72       13.23      5.01 o 
  -7   6   3        1.10        0.55      1.69 o 
  -6   6   3       24.47       23.77      2.47 o 
  -5   6   3      844.96      877.65     12.62 o 
  -4   6   3       59.82       53.89      2.36 o 
  -3   6   3        1.62        1.07      1.51 o 
  -2   6   3        3.93        8.77      1.15 o 
  -1   6   3       35.33       37.83      1.64 o 
   0   6   3       27.98       22.56      1.46 o 
   1   6   3       11.22       12.16      1.30 o 
   2   6   3       39.28       45.65      2.27 o 
   3   6   3        0.19        0.00      1.28 o 
   4   6   3      137.44      139.97      5.62 o 
   5   6   3        3.11        1.56      2.00 o 
   6   6   3        2.02        2.39      1.93 o 
  -9   7   3        0.31        1.17      2.21 o 
  -8   7   3        0.13        0.31      1.55 o 
  -7   7   3        4.93        6.51      3.33 o 
  -6   7   3       70.17       78.90      3.34 o 
  -5   7   3      619.16      632.52     10.27 o 
  -4   7   3       30.91       37.24      2.24 o 
  -3   7   3       73.68       65.98      2.72 o 
  -2   7   3      139.05      124.49      6.64 o 
  -1   7   3       54.49       57.78      2.54 o 
   0   7   3        0.36        1.19      1.16 o 
   1   7   3        0.07        0.00      1.29 o 
   2   7   3       16.75       14.60      2.33 o 
   3   7   3       32.92       27.24      2.79 o 
   4   7   3      399.73      437.84     10.83 o 
   5   7   3        0.05        3.58      2.51 o 
  -8   8   3       11.85       13.46      2.51 o 
  -7   8   3       66.46       67.12      3.35 o 
  -6   8   3       11.03       12.12      1.81 o 
  -5   8   3      111.44      107.42      3.74 o 
  -4   8   3        6.32        3.33      1.85 o 
  -3   8   3       91.34       89.75      3.35 o 
  -2   8   3        7.06        7.25      1.46 o 
  -1   8   3       26.26       24.71      2.61 o 
   0   8   3       10.19        9.20      2.18 o 
   1   8   3      101.57      105.68      4.31 o 
   2   8   3        5.81        4.22      1.88 o 
   3   8   3       26.44       30.50      6.93 o 
   4   8   3      125.73      130.14      5.76 o 
  -7   9   3       18.68       19.47      2.78 o 
  -6   9   3        1.67        4.39      1.76 o 
  -5   9   3       20.60       23.71      2.45 o 
  -4   9   3        0.38        0.00      1.13 o 
  -3   9   3        2.46        0.81      1.12 o 
  -2   9   3      157.52      158.22      8.70 o 
  -1   9   3        4.45        2.24      1.82 o 
   0   9   3       29.10       36.85      3.27 o 
   1   9   3        5.70        7.16      1.96 o 
   2   9   3        0.28        0.00      1.72 o 
   3   9   3       17.83       23.35      3.13 o 
  -6  10   3      100.30      125.62      5.62 o 
  -5  10   3        8.60        8.45      1.72 o 
  -4  10   3        0.15        0.00      1.17 o 
  -3  10   3       21.67       16.86      2.50 o 
  -2  10   3       11.77        6.33      3.35 o 
  -1  10   3      131.36      120.00      5.50 o 
   0  10   3        3.45        3.59      2.03 o 
   1  10   3        2.68        3.42      2.00 o 
   0 -11   4       12.86       15.30      4.39 o 
   1 -11   4        1.01        0.00      2.61 o 
   2 -11   4        5.34        7.50      3.35 o 
  -3 -10   4       19.53       22.77      4.99 o 
  -2 -10   4        3.41        8.54      3.68 o 
  -1 -10   4        0.11        0.00      2.71 o 
   0 -10   4        6.55        7.57      3.18 o 
   1 -10   4       19.14       14.76      3.92 o 
   2 -10   4        0.67        3.30      1.60 o 
   3 -10   4       12.88       14.45      2.32 o 
   4 -10   4       10.75       11.69      2.17 o 
   5 -10   4        1.13        0.73      1.48 o 
  -5  -9   4       29.91       31.37      5.72 o 
  -4  -9   4       32.50       39.83      6.36 o 
  -3  -9   4       10.12       11.55      3.88 o 
  -2  -9   4        0.99        0.56      4.49 o 
  -1  -9   4        4.68        0.54      2.61 o 
   0  -9   4       47.64       37.09      4.92 o 
   1  -9   4       29.91       27.88      2.67 o 
   2  -9   4       15.38       12.74      2.08 o 
   3  -9   4        0.01        0.00      1.12 o 
   4  -9   4        1.57        0.62      2.90 o 
   5  -9   4        0.30        0.00      1.46 o 
   6  -9   4       14.93       18.43      2.11 o 
  -6  -8   4       25.75       25.68      5.16 o 
  -5  -8   4        0.00        0.00      2.68 o 
  -4  -8   4       13.02        7.10      3.10 o 
  -3  -8   4       41.18       36.79      4.95 o 
  -2  -8   4       74.78       85.22      4.16 o 
  -1  -8   4       46.83       39.00      4.62 o 
   0  -8   4       11.14        8.81      2.68 o 
   1  -8   4       35.58       33.86      3.98 o 
   2  -8   4       28.59       29.72      2.56 o 
   3  -8   4       67.89       55.52      5.02 o 
   4  -8   4      122.53      120.95      5.98 o 
   5  -8   4        6.91       10.13      1.98 o 
   6  -8   4        1.14        0.46      1.43 o 
   7  -8   4       31.32       36.66      4.82 o 
  -7  -7   4        0.02        1.17      3.11 o 
  -6  -7   4       17.75       19.79      4.49 o 
  -5  -7   4       69.30       67.06      6.43 o 
  -4  -7   4        0.00        0.00      1.40 o 
  -3  -7   4       47.99       48.63      3.08 o 
  -2  -7   4      349.21      363.27     16.19 o 
  -1  -7   4       53.99       51.89      4.65 o 
   0  -7   4        0.17        0.00      1.10 o 
   1  -7   4       80.04       74.90      3.32 o 
   2  -7   4       39.83       34.88      5.72 o 
   3  -7   4       41.50       31.65      2.57 o 
   4  -7   4        0.19        0.32      1.31 o 
   5  -7   4        0.06        0.00      1.27 o 
   6  -7   4       23.04       19.15      3.38 o 
   7  -7   4        1.79        3.88      2.58 o 
   8  -7   4       97.50       99.27      7.06 o 
  -8  -6   4        0.70        0.74      3.35 o 
  -7  -6   4        3.61        1.91      2.91 o 
  -6  -6   4       56.15       61.64      6.16 o 
  -5  -6   4       15.73       13.87      2.00 o 
  -4  -6   4       70.29       71.16      3.38 o 
  -3  -6   4       70.26       71.09      7.63 o 
  -2  -6   4      342.10      340.72      7.41 o 
  -1  -6   4      279.24      249.93      6.55 o 
   0  -6   4       36.69       29.63      2.00 o 
   1  -6   4      182.58      180.39      4.92 o 
   2  -6   4       15.00       14.33      1.66 o 
   3  -6   4        2.12        3.37      2.38 o 
   4  -6   4        0.76        1.07      1.51 o 
   5  -6   4       11.31       10.08      2.34 o 
   6  -6   4        0.71        1.87      1.94 o 
   7  -6   4      147.09      154.71      8.00 o 
   8  -6   4       49.19       50.92      5.16 o 
  -8  -5   4       38.64       25.95      5.02 o 
  -7  -5   4      107.32      126.22      8.57 o 
  -6  -5   4       85.14       94.91      6.60 o 
  -5  -5   4      108.97      105.20      3.92 o 
  -4  -5   4       56.40       55.93      2.77 o 
  -3  -5   4      147.45      156.68      7.33 o 
  -2  -5   4       22.03       22.35      1.00 o 
  -1  -5   4      168.05      165.80      2.88 o 
   0  -5   4      170.14      151.18      3.29 o 
   1  -5   4      104.89      103.72      4.13 o 
   2  -5   4      204.50      187.54      4.94 o 
   3  -5   4       71.86       73.55      4.29 o 
   4  -5   4       82.67       82.78      3.53 o 
   5  -5   4        3.43        4.65      1.33 o 
   6  -5   4      105.62      108.53      7.32 o 
   7  -5   4       59.28       51.39      4.72 o 
   8  -5   4        2.91        0.00      2.28 o 
   9  -5   4       10.89       10.51      3.11 o 
  -9  -4   4        5.95        9.27      4.15 o 
  -8  -4   4        8.31        7.90      3.72 o 
  -7  -4   4      124.60      116.88      7.50 o 
  -6  -4   4      172.77      177.24      6.63 o 
  -5  -4   4       16.91       13.92      1.57 o 
  -4  -4   4        4.25        8.97      0.90 o 
  -3  -4   4       30.01       26.65      1.50 o 
  -2  -4   4      357.17      337.24      7.84 o 
  -1  -4   4       78.45       65.75      2.28 o 
   0  -4   4        4.69        4.05      1.18 o 
   1  -4   4       33.10       32.71      1.39 o 
   2  -4   4     1769.97     1797.43     37.63 o 
   3  -4   4      151.47      157.19     17.12 o 
   4  -4   4        1.11        1.68      0.91 o 
   5  -4   4        0.60        0.00      0.90 o 
   6  -4   4        0.35        0.00      0.97 o 
   7  -4   4       21.40       26.36      2.78 o 
   8  -4   4       86.79       90.20      4.63 o 
   9  -4   4       30.21       38.67      3.57 o 
 -10  -3   4        6.10        5.32      4.12 o 
  -9  -3   4        0.76        0.00      2.81 o 
  -8  -3   4        0.18        0.03      2.58 o 
  -7  -3   4        0.45        2.24      1.94 o 
  -6  -3   4       21.66       28.19      3.62 o 
  -5  -3   4       36.45       35.45      3.45 o 
  -4  -3   4       44.20       50.18      1.61 o 
  -3  -3   4      588.81      749.74     11.96 o 
  -2  -3   4       80.83       70.68      1.90 o 
   0  -3   4      183.36      159.95      3.64 o 
   1  -3   4      423.33      451.73     11.18 o 
   2  -3   4      443.07      463.58     10.14 o 
   3  -3   4      249.97      265.47      4.76 o 
   4  -3   4        4.15        3.00      0.69 o 
   5  -3   4        8.25        4.46      1.00 o 
   6  -3   4        0.07        0.23      0.85 o 
   7  -3   4        4.64        6.19      3.06 o 
   8  -3   4       22.74       20.56      2.78 o 
   9  -3   4        0.99        2.47      1.97 o 
 -10  -2   4        4.56        5.86      3.82 o 
  -9  -2   4       89.09       93.88      7.57 o 
  -8  -2   4       92.63      120.93      7.60 o 
  -7  -2   4       43.60       50.85      4.75 o 
  -6  -2   4      242.80      258.59     13.12 o 
  -5  -2   4       13.95       15.03      2.31 o 
  -4  -2   4      183.89      195.25      6.93 o 
  -3  -2   4     4295.40     4715.77     87.39 o 
  -2  -2   4      209.24      224.83      4.32 o 
   1  -2   4     1138.35     1146.49     39.89 o 
   2  -2   4      250.55      186.27      3.70 o 
   3  -2   4        1.20        3.47      0.56 o 
   4  -2   4       18.97       20.60      1.25 o 
   5  -2   4       15.19       12.67      1.38 o 
   6  -2   4      105.06      103.22      4.05 o 
   7  -2   4      189.68      186.30      5.92 o 
   8  -2   4      167.07      164.88      5.94 o 
   9  -2   4       25.94       23.80      4.95 o 
 -10  -1   4        0.52        0.03      2.88 o 
  -9  -1   4       98.34      103.68      7.40 o 
  -6  -1   4       44.76       43.77      3.12 o 
  -5  -1   4      648.20      670.12     16.77 o 
  -4  -1   4      345.25      374.30     12.12 o 
  -3  -1   4      697.04      721.54     18.51 o 
  -2  -1   4      525.04      538.31      9.11 o 
   1  -1   4      798.50      710.61     12.26 o 
   2  -1   4     1886.15     1880.30     22.85 o 
   3  -1   4      428.78      415.47      6.23 o 
   4  -1   4       51.64       49.16      1.81 o 
   5  -1   4      124.67      120.67      3.90 o 
   6  -1   4        0.56        0.47      2.31 o 
   7  -1   4       79.12       74.52      6.23 o 
   8  -1   4        8.29        5.83      2.81 o 
   9  -1   4       16.62       15.60      4.42 o 
 -10   0   4        0.54        0.44      2.15 o 
  -9   0   4       15.36       16.84      3.68 o 
  -7   0   4        2.51        0.00      2.31 o 
  -6   0   4       70.60       75.85      3.68 o 
  -5   0   4      662.86      698.01     19.42 o 
  -4   0   4     2892.97     2962.87     63.98 o 
  -3   0   4     3388.45     3537.66     50.10 o 
  -2   0   4       85.27      103.28      4.25 o 
  -1   0   4        1.36        2.21      0.54 o 
   0   0   4     4680.75     4411.87     64.53 o 
   1   0   4     1920.72     1919.30     23.98 o 
   2   0   4     2434.36     2490.13     29.11 o 
   3   0   4     1237.58     1265.56     15.21 o 
   4   0   4      134.21      156.18      4.20 o 
   5   0   4        1.53        3.02      1.47 o 
   6   0   4      163.03      181.89      8.94 o 
   7   0   4       33.77       29.60      4.35 o 
   8   0   4       35.57       38.20      5.12 o 
   9   0   4        0.22        2.21      3.15 o 
 -11   1   4        0.17        1.03      2.64 o 
 -10   1   4        0.02        0.00      1.96 o 
  -9   1   4       19.03       18.35      3.55 o 
  -8   1   4       95.91       93.98      6.93 o 
  -7   1   4        0.50        1.45      1.57 o 
  -6   1   4        4.00        3.37      1.93 o 
  -5   1   4       30.25       35.75      3.36 o 
  -4   1   4      281.48      316.66      6.55 o 
  -3   1   4        4.79        2.88      1.31 o 
  -2   1   4      120.77      131.60      3.21 o 
  -1   1   4     1009.77      965.11     14.45 o 
   0   1   4       39.86       54.93      1.67 o 
   1   1   4     6152.95     6124.84     62.24 o 
   2   1   4       45.74       51.06      1.84 o 
   3   1   4      426.48      415.38      7.89 o 
   4   1   4       11.54       16.48      2.24 o 
   5   1   4       85.31       95.70      3.74 o 
   6   1   4       27.12       26.08      4.22 o 
   7   1   4        1.66        0.00      2.21 o 
   8   1   4        3.69        0.00      2.14 o 
   9   1   4       11.70        9.01      3.78 o 
 -11   2   4        3.64        2.21      3.15 o 
 -10   2   4        0.21        3.72      2.75 o 
  -8   2   4       23.80       23.15      1.99 o 
  -7   2   4       18.56       16.44      2.30 o 
  -6   2   4       16.39       14.60      1.19 o 
  -5   2   4       38.94       33.94      1.47 o 
  -4   2   4      461.46      513.07      9.38 o 
  -3   2   4      133.92      129.26      5.02 o 
  -2   2   4      133.68      118.66      2.06 o 
  -1   2   4       59.24       55.41      1.14 o 
   0   2   4      216.27      184.02      2.54 o 
   1   2   4       84.17       82.90      2.50 o 
   2   2   4        5.43        5.76      0.94 o 
   3   2   4       51.83       54.35      2.50 o 
   4   2   4       54.94       60.84      5.49 o 
   5   2   4       45.98       42.35      3.50 o 
   6   2   4        2.68        0.00      2.24 o 
   7   2   4       33.73       39.61      5.12 o 
   8   2   4        6.76        3.92      3.35 o 
 -10   3   4        4.79        2.25      2.64 o 
  -9   3   4       31.09       26.88      3.55 o 
  -8   3   4       14.12        9.98      2.44 o 
  -7   3   4       34.29       39.34      2.69 o 
  -6   3   4       39.66       39.54      2.12 o 
  -5   3   4       50.88       61.82      2.18 o 
  -4   3   4     1259.99     1339.32     17.12 o 
  -3   3   4      511.88      567.48      6.89 o 
  -2   3   4      247.59      240.18      3.31 o 
  -1   3   4       40.15       44.23      1.74 o 
   0   3   4      271.26      255.01      3.60 o 
   1   3   4      422.74      404.09      5.31 o 
   2   3   4        4.14        4.38      0.95 o 
   3   3   4        2.03        0.00      1.09 o 
   4   3   4       37.13       37.78      2.59 o 
   5   3   4       63.22       62.37      5.79 o 
   6   3   4      287.19      269.61     12.09 o 
   7   3   4        6.67        3.78      3.15 o 
   8   3   4        6.39        8.77      3.75 o 
 -10   4   4        2.25        0.27      2.24 o 
  -9   4   4       11.28        7.04      1.91 o 
  -8   4   4       20.21       14.06      2.91 o 
  -7   4   4       41.34       35.32      3.55 o 
  -6   4   4        3.76        2.31      1.34 o 
  -5   4   4      439.16      468.65      8.87 o 
  -4   4   4        6.20        4.92      0.69 o 
  -3   4   4       29.16       27.94      1.45 o 
  -2   4   4      433.08      441.21      5.10 o 
  -1   4   4      115.47      122.09      2.11 o 
   0   4   4        7.92        5.76      0.71 o 
   1   4   4     1278.02     1299.49     13.57 o 
   2   4   4       46.72       36.91      2.04 o 
   3   4   4       15.02       14.04      1.43 o 
   4   4   4       15.66       13.02      2.33 o 
   5   4   4        3.91        0.57      2.91 o 
   6   4   4      179.69      207.50     11.05 o 
   7   4   4       13.67       13.49      4.29 o 
 -10   5   4        9.99       11.47      2.59 o 
  -9   5   4       20.72       14.43      2.28 o 
  -8   5   4       26.94       22.55      2.49 o 
  -7   5   4      100.54      107.03      4.37 o 
  -6   5   4      134.20      146.10      6.86 o 
  -5   5   4      236.50      234.88      4.87 o 
  -4   5   4      166.12      168.10      3.88 o 
  -3   5   4      220.11      210.29      4.71 o 
  -2   5   4       75.79       74.62      1.82 o 
  -1   5   4      420.69      456.92      7.13 o 
   0   5   4       60.20       60.27      1.86 o 
   1   5   4       40.27       46.99      2.76 o 
   2   5   4      188.55      192.11      4.22 o 
   3   5   4       61.20       59.10      2.58 o 
   4   5   4        0.15        0.00      1.49 o 
   5   5   4        2.83        4.41      1.90 o 
   6   5   4       56.31       64.56      4.44 o 
   7   5   4        0.74        3.01      3.38 o 
 -10   6   4        6.02        6.93      2.04 o 
  -9   6   4        3.75        2.46      1.70 o 
  -8   6   4       27.77       30.07      4.74 o 
  -7   6   4        0.87        0.00      1.29 o 
  -6   6   4      293.01      305.53      7.35 o 
  -5   6   4       96.71       93.67      5.16 o 
  -4   6   4        9.32       10.06      1.13 o 
  -3   6   4      111.60      116.56      3.30 o 
  -2   6   4       47.56       58.49      1.78 o 
  -1   6   4       61.94       68.52      3.59 o 
   0   6   4       51.35       49.45      2.59 o 
   1   6   4       17.02       16.80      2.24 o 
   2   6   4       38.15       39.41      2.18 o 
   3   6   4       70.70       70.85      3.33 o 
   4   6   4       71.99       72.63      4.25 o 
   5   6   4       54.08       51.28      4.99 o 
   6   6   4       18.20       15.12      3.10 o 
  -9   7   4        0.00        0.93      1.62 o 
  -8   7   4        8.04        6.76      1.93 o 
  -7   7   4        0.03        0.08      1.69 o 
  -6   7   4      231.06      249.93      5.83 o 
  -5   7   4      714.44      758.57     11.71 o 
  -4   7   4      195.58      189.65      4.72 o 
  -3   7   4       87.91       95.12      3.83 o 
  -2   7   4       28.72       22.77      1.55 o 
  -1   7   4        3.19        2.68      1.39 o 
   0   7   4       42.91       54.70      2.77 o 
   1   7   4      101.63      103.35      3.44 o 
   2   7   4       35.23       33.50      2.98 o 
   3   7   4        5.14        6.02      1.94 o 
   4   7   4       75.20       78.96      9.27 o 
   5   7   4      213.66      207.22     13.04 o 
  -8   8   4       52.12       45.17      3.59 o 
  -7   8   4       55.64       56.91      5.22 o 
  -6   8   4       25.36       24.97      2.78 o 
  -5   8   4       11.15        6.85      1.45 o 
  -4   8   4      117.18      119.86      3.91 o 
  -3   8   4      172.00      188.24      4.86 o 
  -2   8   4        6.95        4.59      1.36 o 
  -1   8   4      107.72      109.39      4.68 o 
   0   8   4      219.81      199.66      5.66 o 
   1   8   4       39.75       39.58      3.11 o 
   2   8   4        9.95       13.64      5.02 o 
   3   8   4       28.45       26.44      3.07 o 
   4   8   4        0.15        0.00      1.66 o 
  -7   9   4       15.33       18.56      2.73 o 
  -6   9   4       74.71       77.51      9.52 o 
  -5   9   4        5.30        4.81      1.70 o 
  -4   9   4       26.44       32.44      2.44 o 
  -3   9   4       19.02       14.30      1.82 o 
  -2   9   4       93.75       99.24      5.51 o 
  -1   9   4        0.42        0.57      1.70 o 
   0   9   4        3.83        2.74      1.70 o 
   1   9   4       23.88       23.34      2.70 o 
   2   9   4        3.11        3.17      2.02 o 
   3   9   4        0.04        2.41      2.90 o 
  -6  10   4        0.01        3.65      2.58 o 
  -5  10   4       16.23       20.85      4.08 o 
  -4  10   4       27.43       33.83      3.17 o 
  -3  10   4        4.04        4.43      1.96 o 
  -2  10   4       13.08       10.01      6.46 o 
  -1  10   4        5.35        3.76      1.57 o 
   0  10   4        3.86        7.03      2.24 o 
   1  10   4        1.37        3.46      1.92 o 
   0 -11   5        4.94        4.99      3.31 o 
   1 -11   5        0.66        2.38      3.05 o 
   2 -11   5        0.13        3.82      2.91 o 
  -3 -10   5       19.76        7.43      3.78 o 
  -2 -10   5        0.86        8.44      3.68 o 
  -1 -10   5        2.27        0.37      2.75 o 
   0 -10   5       22.48       22.46      4.49 o 
   1 -10   5        0.01        0.00      2.44 o 
   2 -10   5       53.25       51.42      3.55 o 
   3 -10   5       36.19       30.86      3.16 o 
   4 -10   5        1.57        1.24      1.60 o 
   5 -10   5        0.00        0.14      1.58 o 
  -5  -9   5       14.82       15.25      3.85 o 
  -4  -9   5        3.74        3.57      2.93 o 
  -3  -9   5        1.18        1.37      2.81 o 
  -2  -9   5       16.90       18.68      4.12 o 
  -1  -9   5        2.28        0.67      2.41 o 
   0  -9   5       10.57        7.77      3.11 o 
   1  -9   5       16.68       13.99      3.52 o 
   2  -9   5       10.96       11.73      1.95 o 
   3  -9   5       41.23       39.01      3.23 o 
   4  -9   5       18.94       14.61      2.34 o 
   5  -9   5       14.98       11.77      2.32 o 
   6  -9   5        9.55       13.12      2.46 o 
  -6  -8   5       23.49       17.64      4.49 o 
  -5  -8   5        2.09        0.00      3.35 o 
  -4  -8   5       22.48       26.28      4.18 o 
  -3  -8   5       32.66       39.27      4.99 o 
  -2  -8   5      682.87      699.18     21.09 o 
  -1  -8   5      497.66      512.26     16.64 o 
   0  -8   5      261.49      265.14      6.93 o 
   1  -8   5      125.10      121.83      4.58 o 
   2  -8   5       98.76       89.40      3.96 o 
   3  -8   5       41.16       37.10      2.86 o 
   4  -8   5       22.04       26.12      2.69 o 
   5  -8   5       58.67       60.68      5.83 o 
   6  -8   5        1.64        0.33      1.84 o 
   7  -8   5       14.97       12.45      3.35 o 
  -7  -7   5        4.03        1.47      2.98 o 
  -6  -7   5        0.14        0.00      2.31 o 
  -5  -7   5       41.60       43.56      7.45 o 
  -4  -7   5       10.44       10.21      3.06 o 
  -3  -7   5       23.16       17.90      2.38 o 
  -2  -7   5      806.13      800.15     15.67 o 
  -1  -7   5      215.47      204.23      5.61 o 
   0  -7   5       51.64       47.95      3.00 o 
   1  -7   5       62.96       60.52      4.89 o 
   2  -7   5       10.38       11.27      1.75 o 
   3  -7   5       38.20       43.78      3.85 o 
   4  -7   5       16.63       16.34      2.81 o 
   5  -7   5        7.65        5.76      2.24 o 
   6  -7   5       55.63       50.05      4.79 o 
   7  -7   5       69.52       81.79      6.19 o 
   8  -7   5        0.87        0.00      1.91 o 
  -8  -6   5       10.72       18.05      4.92 o 
  -7  -6   5        1.06        0.00      2.34 o 
  -6  -6   5       26.08       22.83      4.22 o 
  -5  -6   5       34.02       26.64      4.25 o 
  -4  -6   5       29.49       29.23      2.65 o 
  -3  -6   5       28.06       31.06      2.23 o 
  -2  -6   5        6.70        4.47      0.91 o 
  -1  -6   5       12.80       11.58      1.22 o 
   0  -6   5       20.45       14.41      2.03 o 
   1  -6   5       42.43       37.21      2.49 o 
   2  -6   5       90.17       83.89      3.44 o 
   3  -6   5       32.58       30.60      3.15 o 
   4  -6   5       54.28       54.17      4.08 o 
   5  -6   5       42.73       37.35      3.30 o 
   6  -6   5      225.53      236.20     10.04 o 
   7  -6   5       32.00       30.10      4.08 o 
   8  -6   5       26.70       19.45      3.78 o 
  -9  -5   5        1.01        0.30      3.55 o 
  -8  -5   5        7.11        0.00      2.81 o 
  -7  -5   5       17.23       14.33      3.92 o 
  -6  -5   5       75.84       64.85      5.62 o 
  -4  -5   5        8.68        9.32      1.17 o 
  -3  -5   5      333.24      345.11      6.13 o 
  -2  -5   5       23.72       26.79      3.14 o 
  -1  -5   5       81.33       75.61      2.36 o 
   0  -5   5      133.46      135.83      3.61 o 
   1  -5   5       75.23       80.53      2.35 o 
   2  -5   5       61.31       73.29      4.12 o 
   3  -5   5       99.71       88.69      4.82 o 
   4  -5   5      116.48      126.22     10.68 o 
   5  -5   5       83.80       80.56      4.67 o 
   6  -5   5        0.37        1.51      1.77 o 
   7  -5   5       95.87      113.80      6.76 o 
   8  -5   5      102.82      116.81      7.10 o 
  -9  -4   5        1.42        0.00      2.91 o 
  -8  -4   5       24.16       19.55      4.25 o 
  -7  -4   5       93.37       93.81      6.80 o 
  -6  -4   5        2.18        2.51      1.81 o 
  -5  -4   5      117.82      119.01      4.80 o 
  -4  -4   5       68.99       67.13      1.96 o 
  -3  -4   5       22.20       19.74      1.30 o 
  -2  -4   5      516.40      563.03      8.23 o 
  -1  -4   5       96.44       89.27      2.76 o 
   0  -4   5      809.93      753.08     10.23 o 
   1  -4   5      194.95      236.00      4.24 o 
   2  -4   5       83.18       68.97      4.00 o 
   3  -4   5      342.11      332.09      7.51 o 
   4  -4   5        4.70        5.11      1.24 o 
   5  -4   5       18.19       19.80      2.21 o 
   6  -4   5       39.16       41.89      3.57 o 
   7  -4   5       62.56       60.95      3.84 o 
   8  -4   5        2.46        1.30      4.08 o 
   9  -4   5        2.65        4.29      3.26 o 
 -10  -3   5        5.49        0.50      3.55 o 
  -9  -3   5        0.20        2.58      3.08 o 
  -8  -3   5        0.23        2.34      2.61 o 
  -4  -3   5       54.91       46.65      1.93 o 
  -3  -3   5     1342.63     1514.01     20.35 o 
  -2  -3   5      257.05      299.27      6.47 o 
  -1  -3   5      705.05      629.01     14.83 o 
   0  -3   5       13.50       12.40      0.95 o 
   1  -3   5       57.78       59.60      2.46 o 
   2  -3   5      121.41      160.78      2.86 o 
   3  -3   5      420.28      464.67      6.18 o 
   4  -3   5        0.73        0.65      0.69 o 
   5  -3   5        0.57        0.76      0.77 o 
   6  -3   5        0.65        0.50      1.11 o 
   7  -3   5        0.44        3.78      1.73 o 
   8  -3   5       13.83       13.38      2.40 o 
   9  -3   5        7.03        4.62      3.48 o 
 -10  -2   5        3.45        6.39      3.68 o 
  -9  -2   5       24.78       29.66      4.82 o 
  -7  -2   5      102.23      105.19      6.39 o 
  -5  -2   5      158.82      167.08      5.23 o 
  -4  -2   5      528.33      546.29     17.68 o 
  -3  -2   5      607.82      680.32      9.33 o 
  -2  -2   5      146.21      158.21      3.73 o 
  -1  -2   5      320.45      346.84      9.88 o 
   0  -2   5        0.17        0.47      0.90 o 
   1  -2   5      109.72      115.60      5.29 o 
   2  -2   5      913.36      877.57     13.57 o 
   3  -2   5        5.44        3.24      0.66 o 
   4  -2   5       27.36       30.01      1.78 o 
   5  -2   5      169.30      175.83      4.49 o 
   6  -2   5       41.92       43.65      2.80 o 
   7  -2   5      310.71      338.31      8.73 o 
   8  -2   5       24.49       20.62      4.55 o 
   9  -2   5        9.83        8.47      3.68 o 
 -10  -1   5       20.88       22.46      4.72 o 
  -9  -1   5        9.34       14.94      4.54 o 
  -8  -1   5      509.25      535.73     19.05 o 
  -7  -1   5        6.32        4.04      3.33 o 
  -6  -1   5        0.02        0.84      2.03 o 
  -5  -1   5      244.52      260.24      6.51 o 
  -4  -1   5      513.65      484.81     14.70 o 
  -3  -1   5       50.34       56.78      2.12 o 
  -2  -1   5      111.78      104.91      3.24 o 
  -1  -1   5      157.39      176.03      6.06 o 
   0  -1   5       33.96       31.26      1.30 o 
   1  -1   5     1406.40     1443.31     15.95 o 
   2  -1   5       71.56       88.66      2.57 o 
   3  -1   5      300.63      281.59      5.30 o 
   4  -1   5        5.68        8.45      1.01 o 
   5  -1   5      143.71      141.47      3.61 o 
   6  -1   5       17.91        9.71      3.18 o 
   7  -1   5       62.59       69.70      6.16 o 
   8  -1   5        1.50        3.62      2.78 o 
   9  -1   5        6.31        0.27      2.88 o 
 -10   0   5        6.88        7.07      3.03 o 
  -9   0   5       72.69       80.28      7.63 o 
  -8   0   5      140.76      159.60      9.71 o 
  -7   0   5        8.66        7.17      2.54 o 
  -6   0   5        1.14        0.48      1.11 o 
  -5   0   5     2199.76     2331.23     35.45 o 
  -4   0   5      497.05      524.95     15.00 o 
  -3   0   5       82.93       83.30      4.52 o 
  -2   0   5      653.05      670.01      8.62 o 
  -1   0   5       34.24       32.21      1.11 o 
   0   0   5      286.82      288.12      4.88 o 
   1   0   5     2357.01     2306.24     25.26 o 
   2   0   5        0.37        0.48      0.72 o 
   3   0   5      446.00      403.85      5.88 o 
   4   0   5       12.95       13.22      1.53 o 
   5   0   5       97.26       90.57      4.40 o 
   6   0   5      188.84      194.55      9.41 o 
   7   0   5       22.13       23.10      4.12 o 
   8   0   5        4.54        9.41      3.48 o 
   9   0   5        0.69        3.28      3.18 o 
 -11   1   5        0.15        1.54      3.95 o 
 -10   1   5        0.02        1.66      2.16 o 
  -9   1   5       55.16       62.91      6.43 o 
  -8   1   5        8.93       11.99      3.45 o 
  -7   1   5      124.45      123.02      3.26 o 
  -6   1   5        9.53       11.43      1.48 o 
  -5   1   5       56.95       55.78      4.32 o 
  -4   1   5     2297.56     2682.88     58.05 o 
  -3   1   5      463.27      494.44     15.27 o 
  -2   1   5      712.37      691.84     11.30 o 
  -1   1   5      243.73      224.48      3.16 o 
   0   1   5        9.66       14.31      1.06 o 
   1   1   5     4061.80     4078.19     49.47 o 
   2   1   5     4012.43     3992.51     65.04 o 
   3   1   5       77.31       75.78      2.86 o 
   4   1   5        0.62        0.00      0.98 o 
   5   1   5       13.02        8.70      2.11 o 
   6   1   5       12.16       12.62      3.62 o 
   7   1   5        1.01        0.00      2.18 o 
   8   1   5        7.13        4.59      2.98 o 
 -10   2   5        4.59        8.37      4.29 o 
  -9   2   5       15.34       11.38      2.75 o 
  -8   2   5       30.38       26.52      3.63 o 
  -7   2   5       11.17       12.05      1.53 o 
  -6   2   5      221.78      207.99      4.08 o 
  -5   2   5      592.27      626.40     20.39 o 
  -4   2   5     1367.64     1526.38     34.45 o 
  -3   2   5      215.50      234.98      5.22 o 
  -2   2   5       69.43       77.16      1.74 o 
  -1   2   5      177.11      171.80      2.44 o 
   0   2   5      235.11      249.00      3.29 o 
   1   2   5       26.22       34.35      1.73 o 
   2   2   5      554.15      558.58      8.99 o 
   3   2   5       34.83       31.97      2.10 o 
   4   2   5      118.20      115.38      4.02 o 
   5   2   5       44.53       37.37      3.42 o 
   6   2   5       82.53       86.11      6.93 o 
   7   2   5        2.75        0.44      2.51 o 
   8   2   5        6.65        2.88      3.18 o 
 -10   3   5       39.09       38.16      3.00 o 
  -9   3   5      290.53      278.39      7.42 o 
  -8   3   5      153.53      156.62      7.33 o 
  -7   3   5      129.36      119.44      4.35 o 
  -6   3   5       70.90       73.65      2.71 o 
  -5   3   5       38.47       40.31      1.86 o 
  -4   3   5      982.91     1058.75     13.92 o 
  -3   3   5       18.68       23.40      1.26 o 
  -2   3   5      408.81      396.55      5.06 o 
  -1   3   5       13.56       11.86      0.69 o 
   0   3   5       78.55       74.04      1.67 o 
   1   3   5       52.17       63.36      1.57 o 
   2   3   5        1.36        3.01      0.73 o 
   3   3   5        0.00        0.00      0.99 o 
   4   3   5       68.49       68.73      4.36 o 
   5   3   5      158.06      155.52      6.49 o 
   6   3   5       60.41       54.67      5.96 o 
   7   3   5        8.40       11.58      3.85 o 
   8   3   5       20.05       19.62      4.95 o 
 -10   4   5       14.06       11.21      2.15 o 
  -9   4   5       22.95       16.75      2.32 o 
  -8   4   5        3.87        3.88      1.47 o 
  -7   4   5       13.23       14.09      2.75 o 
  -6   4   5       56.59       49.41      2.71 o 
  -5   4   5       58.07       62.15      3.88 o 
  -4   4   5       65.13       81.00      1.68 o 
  -3   4   5      456.94      479.65      7.12 o 
  -2   4   5       91.19      100.57      2.32 o 
  -1   4   5      230.80      223.71      2.93 o 
   0   4   5      301.89      312.56      3.90 o 
   1   4   5        0.37        1.24      0.59 o 
   2   4   5        1.57        1.42      0.81 o 
   3   4   5       69.80       70.90      3.33 o 
   4   4   5       61.81       55.26      4.02 o 
   5   4   5      121.13      125.04      8.34 o 
   6   4   5        0.85        1.94      2.78 o 
   7   4   5        1.57        0.00      3.08 o 
 -10   5   5        7.00        4.25      1.93 o 
  -9   5   5        6.14        5.01      1.72 o 
  -8   5   5        7.26        4.13      1.61 o 
  -7   5   5       74.83       82.48      3.82 o 
  -6   5   5       85.52       89.37      4.18 o 
  -5   5   5      203.37      225.20      5.76 o 
  -4   5   5      128.52      145.33      3.06 o 
  -3   5   5        1.09        1.64      0.76 o 
  -2   5   5      167.49      203.19      3.60 o 
  -1   5   5      147.36      143.36      2.58 o 
   0   5   5        9.97       17.64      1.94 o 
   1   5   5      118.49      124.06      2.70 o 
   2   5   5        8.52        7.02      1.38 o 
   3   5   5       77.07       88.21      3.16 o 
   4   5   5       20.32       22.02      2.33 o 
   5   5   5       10.52       12.09      2.49 o 
   6   5   5        3.36        3.51      2.90 o 
 -10   6   5        0.04        0.00      1.62 o 
  -9   6   5        8.60       12.53      2.40 o 
  -8   6   5       25.57       30.09      2.96 o 
  -7   6   5        0.91        0.77      1.32 o 
  -6   6   5       24.53       18.33      2.29 o 
  -5   6   5      354.61      341.63      6.52 o 
  -4   6   5      246.20      247.74      4.43 o 
  -3   6   5        2.90        4.40      1.14 o 
  -2   6   5       20.78       21.86      1.39 o 
  -1   6   5       53.72       46.88      1.90 o 
   0   6   5        0.67        1.76      0.86 o 
   1   6   5        4.33        2.62      1.16 o 
   2   6   5      249.19      239.25      6.23 o 
   3   6   5        0.15        1.16      1.44 o 
   4   6   5        0.72        1.97      1.99 o 
   5   6   5       11.96       11.92      2.76 o 
   6   6   5       14.68       13.33      2.90 o 
  -9   7   5       41.51       44.55      3.69 o 
  -8   7   5       15.07       17.58      2.66 o 
  -7   7   5       89.89       94.52      6.16 o 
  -6   7   5       93.57      121.79      5.34 o 
  -5   7   5      397.37      392.65     10.55 o 
  -4   7   5      713.53      679.94     10.68 o 
  -3   7   5      357.84      351.38      8.26 o 
  -2   7   5        5.18        5.29      2.84 o 
  -1   7   5       72.17       68.98      2.82 o 
   0   7   5       40.62       38.60      2.01 o 
   1   7   5       16.73       17.46      2.34 o 
   2   7   5       39.59       33.88      2.64 o 
   3   7   5       27.72       30.82      3.12 o 
   4   7   5        0.78        0.77      2.23 o 
   5   7   5        0.42        1.77      3.38 o 
  -8   8   5        1.20        3.85      1.92 o 
  -7   8   5       11.15       17.49      2.58 o 
  -6   8   5        0.91        1.40      1.44 o 
  -5   8   5       22.97       20.54      2.48 o 
  -4   8   5       10.01       11.46      2.04 o 
  -3   8   5        0.38        0.07      1.93 o 
  -2   8   5       92.12       83.72      5.55 o 
  -1   8   5       11.63        7.79      1.97 o 
   0   8   5      109.76      104.27      3.45 o 
   1   8   5        2.24        1.18      1.75 o 
   2   8   5        0.29        0.64      3.20 o 
   3   8   5        5.96        4.07      3.35 o 
   4   8   5       23.65       22.88      3.22 o 
  -7   9   5        0.55        1.60      1.74 o 
  -6   9   5       21.08       19.11      2.67 o 
  -5   9   5        1.22        0.75      1.37 o 
  -4   9   5       10.42       13.29      2.21 o 
  -3   9   5        3.62        2.54      1.84 o 
  -2   9   5        7.27        5.57      1.52 o 
  -1   9   5        3.80        3.84      1.32 o 
   0   9   5        2.57        4.53      2.57 o 
   1   9   5        5.41        5.06      2.14 o 
   2   9   5        2.06        0.00      1.73 o 
  -5  10   5        0.00        0.00      2.03 o 
  -4  10   5        0.27        0.00      2.04 o 
  -3  10   5        0.44        0.00      2.21 o 
  -2  10   5        2.43        0.00      1.37 o 
  -1  10   5       19.52       21.05      3.58 o 
   0  10   5       44.87       54.55      3.70 o 
  -3 -10   6        4.00        6.19      3.48 o 
  -2 -10   6       39.70       50.08      6.29 o 
  -1 -10   6       11.68       10.41      3.58 o 
   0 -10   6       23.03       28.09      4.95 o 
   1 -10   6       21.91       23.03      4.42 o 
   2 -10   6        8.57        7.91      1.95 o 
   3 -10   6        0.04        0.73      1.55 o 
   4 -10   6       68.37       60.62      4.10 o 
  -5  -9   6        3.09        5.83      2.93 o 
  -4  -9   6       15.05       13.44      3.45 o 
  -3  -9   6        7.50        8.54      3.28 o 
  -2  -9   6        0.00        3.11      2.78 o 
  -1  -9   6       10.81       16.00      3.95 o 
   0  -9   6       10.69       11.75      3.45 o 
   1  -9   6        0.66        2.11      2.51 o 
   2  -9   6        3.19        3.24      1.48 o 
   3  -9   6        6.09        5.92      1.86 o 
   4  -9   6       16.68       10.99      2.15 o 
   5  -9   6        0.00        1.63      1.64 o 
   6  -9   6        2.95        4.85      2.85 o 
  -6  -8   6       14.36       16.24      4.25 o 
  -5  -8   6        2.78        3.11      3.18 o 
  -4  -8   6       17.64       19.42      4.12 o 
  -3  -8   6       47.63       51.12      5.49 o 
  -2  -8   6       32.05       35.12      4.72 o 
  -1  -8   6       81.44       79.65      6.19 o 
   0  -8   6        2.06        2.96      1.40 o 
   1  -8   6       14.66       15.61      2.07 o 
   2  -8   6       88.30       85.69      7.23 o 
   3  -8   6       32.92       30.03      2.76 o 
   4  -8   6        6.24        6.03      1.71 o 
   5  -8   6        4.62        5.25      1.72 o 
   6  -8   6        1.21        0.00      1.61 o 
   7  -8   6       17.37       18.45      3.85 o 
  -7  -7   6       18.83       17.11      4.39 o 
  -6  -7   6        0.15        3.15      2.75 o 
  -5  -7   6       32.76       36.49      5.25 o 
  -4  -7   6        0.77        0.00      3.43 o 
  -3  -7   6      110.22      119.76      5.25 o 
  -2  -7   6       59.01       60.71      3.79 o 
  -1  -7   6      411.29      401.39      8.63 o 
   0  -7   6        0.58        0.11      1.72 o 
   1  -7   6        0.01        0.00      1.87 o 
   2  -7   6       25.59       24.34      2.29 o 
   3  -7   6       54.14       57.03      6.55 o 
   4  -7   6        0.11        0.00      1.37 o 
   5  -7   6       23.48       19.55      3.31 o 
   6  -7   6       17.89       11.15      2.95 o 
   7  -7   6       20.13       32.64      4.52 o 
  -8  -6   6       26.68       24.10      5.02 o 
  -7  -6   6        0.12        0.20      2.58 o 
  -6  -6   6        3.12        3.88      2.85 o 
  -5  -6   6        3.49        0.00      1.22 o 
  -4  -6   6       23.32       23.60      1.93 o 
  -3  -6   6      146.27      149.92      5.47 o 
  -2  -6   6      759.19      722.13      9.83 o 
  -1  -6   6        0.00        0.25      0.67 o 
   0  -6   6      107.31       93.41      2.69 o 
   1  -6   6       28.42       25.71      3.16 o 
   2  -6   6      177.48      161.43      5.00 o 
   3  -6   6        7.26        3.92      1.77 o 
   4  -6   6       46.99       48.54      4.15 o 
   5  -6   6       47.03       42.42      4.22 o 
   6  -6   6        3.68        3.25      2.08 o 
   7  -6   6       19.66       24.64      4.08 o 
   8  -6   6      169.11      193.14      9.61 o 
  -9  -5   6        5.44        8.87      4.22 o 
  -8  -5   6        1.65        0.44      2.75 o 
  -7  -5   6      248.72      235.89     11.28 o 
  -6  -5   6        9.03        5.76      2.28 o 
  -5  -5   6       59.26       59.90      3.73 o 
  -4  -5   6       33.88       34.06      5.32 o 
  -3  -5   6        2.89        4.33      1.46 o 
  -2  -5   6       14.33       16.08      2.90 o 
  -1  -5   6       10.36       15.64      1.59 o 
   0  -5   6        7.71       12.56      1.15 o 
   1  -5   6       93.20      108.86      3.43 o 
   2  -5   6       16.78       16.81      1.68 o 
   3  -5   6       14.48       12.49      2.38 o 
   4  -5   6       18.66       18.02      3.03 o 
   5  -5   6       98.94       93.64      5.59 o 
   6  -5   6        2.77        0.94      2.04 o 
   7  -5   6        0.18        0.00      1.91 o 
   8  -5   6       31.56       41.21      4.79 o 
  -9  -4   6        0.23        0.00      2.35 o 
  -8  -4   6        7.72        7.73      3.28 o 
  -7  -4   6      134.01      114.00      7.13 o 
  -6  -4   6        0.61        0.40      2.38 o 
  -5  -4   6       45.80       48.16      2.51 o 
  -4  -4   6        1.55        0.27      1.91 o 
  -3  -4   6        1.47        1.64      0.54 o 
  -2  -4   6      972.95     1009.27     17.11 o 
  -1  -4   6      195.96      211.45      4.81 o 
   0  -4   6        7.28        5.91      0.84 o 
   1  -4   6      110.92      108.02      3.29 o 
   2  -4   6      232.79      243.63      4.36 o 
   3  -4   6      944.60      952.66     15.35 o 
   4  -4   6        6.91        8.40      1.50 o 
   5  -4   6        9.94       10.08      2.34 o 
   6  -4   6      123.51      138.91      5.37 o 
   7  -4   6        3.39        5.02      1.86 o 
   8  -4   6        4.32        6.79      2.12 o 
 -10  -3   6        0.41        0.00      2.37 o 
  -9  -3   6        0.01        1.91      2.46 o 
  -8  -3   6       83.37       94.38      6.38 o 
  -7  -3   6       16.90       16.40      4.05 o 
  -6  -3   6        1.76        2.91      2.24 o 
  -5  -3   6        2.65        3.80      1.26 o 
  -4  -3   6       48.24       39.23      1.43 o 
  -3  -3   6       50.99       66.36      1.55 o 
  -2  -3   6      596.67      619.33     11.14 o 
  -1  -3   6      130.12      147.01      5.22 o 
   0  -3   6      677.74      683.31     16.20 o 
   1  -3   6       96.32       81.82      2.76 o 
   2  -3   6      681.51      667.65     17.18 o 
   3  -3   6       51.15       48.03      1.99 o 
   4  -3   6        3.27        3.52      1.01 o 
   5  -3   6        9.70       10.13      1.40 o 
   6  -3   6      189.36      191.29      8.55 o 
   7  -3   6        2.06        3.26      1.60 o 
   8  -3   6       12.73       12.67      2.55 o 
 -10  -2   6       32.57       37.56      4.26 o 
  -9  -2   6       13.50       10.12      2.79 o 
  -8  -2   6      121.91      126.24      5.79 o 
  -7  -2   6       69.06       68.90      6.63 o 
  -6  -2   6       92.48       83.82      9.26 o 
  -5  -2   6       14.48       21.23      2.04 o 
  -4  -2   6      209.83      205.69      3.52 o 
  -3  -2   6     1183.69     1274.86     23.08 o 
  -2  -2   6       67.14       79.82      2.64 o 
  -1  -2   6      461.88      432.38     11.99 o 
   1  -2   6      596.32      608.62     16.61 o 
   2  -2   6        0.62        2.05      1.40 o 
   3  -2   6       21.02       16.73      1.41 o 
   4  -2   6      152.52      160.08      4.14 o 
   5  -2   6       18.50       26.79      3.20 o 
   6  -2   6      342.70      340.63      8.49 o 
   7  -2   6      104.00       99.82      4.62 o 
   8  -2   6        0.18        0.00      2.68 o 
 -10  -1   6        0.22        0.00      2.36 o 
  -9  -1   6       45.88       53.80      6.80 o 
  -8  -1   6      151.33      142.69      9.58 o 
  -7  -1   6       15.09        6.13      3.82 o 
  -6  -1   6      139.24      126.84      4.66 o 
  -5  -1   6     1075.39     1115.54     18.87 o 
  -4  -1   6      606.84      599.71     17.17 o 
  -3  -1   6      155.36      172.66      3.40 o 
  -2  -1   6      200.78      223.65      3.86 o 
  -1  -1   6       75.02       85.45      4.30 o 
   0  -1   6       45.03       41.78      2.25 o 
   1  -1   6       76.94       65.91      1.94 o 
   2  -1   6     4197.09     4229.70     50.64 o 
   3  -1   6        2.17        2.05      0.70 o 
   4  -1   6      164.03      157.63      3.63 o 
   5  -1   6        3.60        1.24      0.87 o 
   6  -1   6       14.21       14.18      2.59 o 
   7  -1   6      161.52      145.30      8.57 o 
   8  -1   6       83.76       97.06      7.60 o 
 -10   0   6        5.53        8.60      4.59 o 
  -9   0   6       15.27       17.54      4.75 o 
  -8   0   6      725.89      740.06     23.13 o 
  -7   0   6      253.19      277.48      9.04 o 
  -6   0   6       86.27       93.44     10.31 o 
  -5   0   6       11.26        8.14      2.51 o 
  -4   0   6       31.05       27.52      3.05 o 
  -3   0   6      196.77      208.10      5.44 o 
  -2   0   6      850.69      816.99     10.41 o 
  -1   0   6      193.94      178.63      2.52 o 
   0   0   6        0.77        0.00      0.39 o 
   1   0   6      121.55      130.67      2.81 o 
   2   0   6     3839.61     3599.49     43.62 o 
   3   0   6      116.25      116.89      2.79 o 
   4   0   6        1.37        0.40      1.08 o 
   5   0   6       36.47       34.86      3.06 o 
   6   0   6      164.43      172.42      6.62 o 
   7   0   6        0.87        3.38      2.61 o 
   8   0   6        5.68        7.93      3.52 o 
 -11   1   6        0.37        0.00      4.08 o 
 -10   1   6        0.72        0.00      3.52 o 
  -9   1   6       82.08       70.27      6.83 o 
  -8   1   6      233.01      245.72      8.55 o 
  -7   1   6       16.46       15.49      2.96 o 
  -6   1   6     1210.89     1243.01     31.24 o 
  -5   1   6        5.26        5.29      1.91 o 
  -4   1   6        7.05        3.57      0.97 o 
  -3   1   6      520.88      577.28     10.24 o 
  -2   1   6       38.47       35.46      1.09 o 
  -1   1   6      390.96      381.03      4.89 o 
   0   1   6        2.88        5.89      0.71 o 
   1   1   6      462.82      487.18      7.37 o 
   2   1   6      359.62      285.61      5.63 o 
   3   1   6      157.70      156.46      7.67 o 
   4   1   6       43.17       48.64      2.75 o 
   5   1   6       61.97       63.79      4.04 o 
   6   1   6        2.97        3.05      1.91 o 
   7   1   6        7.10        9.68      3.35 o 
   8   1   6        0.86        0.80      2.71 o 
 -10   2   6        5.14        6.67      2.28 o 
  -9   2   6       39.43       43.09      4.25 o 
  -8   2   6        0.36        0.00      2.54 o 
  -7   2   6       47.47       50.15      3.52 o 
  -6   2   6      110.53      118.27      4.81 o 
  -5   2   6       13.34       11.72      2.31 o 
  -4   2   6       20.59       22.78      1.81 o 
  -3   2   6     1454.34     1604.91     24.37 o 
  -2   2   6      206.85      214.74      3.42 o 
  -1   2   6       34.17       30.08      1.20 o 
   0   2   6       18.99       18.22      0.83 o 
   1   2   6      910.92      884.02      9.38 o 
   2   2   6       19.52       19.59      1.66 o 
   3   2   6       28.18       32.47      2.16 o 
   4   2   6       16.01       16.02      2.46 o 
   5   2   6      163.96      160.61      6.53 o 
   6   2   6       56.75       51.04      5.81 o 
   7   2   6        0.31        0.00      2.61 o 
   8   2   6        2.21        4.65      3.25 o 
 -10   3   6       10.01       10.21      2.08 o 
  -9   3   6       39.44       37.42      2.95 o 
  -8   3   6      254.89      255.81      6.63 o 
  -7   3   6      212.88      222.87      6.33 o 
  -6   3   6       30.04       36.28      1.75 o 
  -5   3   6      126.27      118.35      5.69 o 
  -4   3   6       29.49       35.18      2.21 o 
  -3   3   6      429.63      420.30      5.61 o 
  -2   3   6       14.32       13.76      0.99 o 
  -1   3   6        3.90        4.21      0.60 o 
   0   3   6      107.96      106.92      1.98 o 
   1   3   6      594.68      596.79      6.37 o 
   2   3   6       24.90       26.81      1.94 o 
   3   3   6        0.00        0.00      0.92 o 
   4   3   6      186.39      191.02      6.88 o 
   5   3   6        7.48        6.36      2.20 o 
   6   3   6      244.42      246.84     11.89 o 
   7   3   6       43.71       50.96      6.26 o 
 -10   4   6        8.02        8.34      3.30 o 
  -9   4   6       78.29       79.97      4.13 o 
  -8   4   6       76.66       77.10      3.82 o 
  -7   4   6      116.35      116.89      9.09 o 
  -6   4   6       50.45       50.60      3.23 o 
  -5   4   6       66.42       66.56      2.98 o 
  -4   4   6      389.24      390.08      8.07 o 
  -3   4   6       41.61       46.11      1.25 o 
  -2   4   6       15.82       18.64      1.05 o 
  -1   4   6        0.07        0.92      0.48 o 
   0   4   6       63.98       68.45      1.69 o 
   1   4   6      472.43      531.90      6.50 o 
   2   4   6        0.55        1.32      1.04 o 
   3   4   6       11.27       11.94      1.59 o 
   4   4   6        5.97        5.34      2.27 o 
   5   4   6       65.43       63.84      4.77 o 
   6   4   6       39.69       41.45      5.79 o 
   7   4   6        0.21        2.81      3.45 o 
 -10   5   6        0.31        1.40      2.28 o 
  -9   5   6        6.47        2.83      1.70 o 
  -8   5   6       15.56       20.06      2.46 o 
  -7   5   6        0.01        0.72      1.16 o 
  -6   5   6       89.35      101.65      4.11 o 
  -5   5   6      356.38      345.71     17.44 o 
  -4   5   6      226.89      244.17      4.90 o 
  -3   5   6      363.63      388.02      5.57 o 
  -2   5   6      163.36      171.03      3.31 o 
  -1   5   6       47.13       49.91      2.49 o 
   0   5   6       73.62       82.49      2.13 o 
   1   5   6      494.41      479.36      6.29 o 
   2   5   6      217.42      212.16      4.65 o 
   3   5   6       53.00       52.66      2.91 o 
   4   5   6       15.31       15.20      2.20 o 
   5   5   6        2.33        2.79      1.99 o 
   6   5   6        2.25        1.79      3.05 o 
 -10   6   6        0.34        1.83      1.82 o 
  -9   6   6        0.27        0.00      1.47 o 
  -8   6   6        0.50        0.00      1.30 o 
  -7   6   6       40.43       35.16      2.98 o 
  -6   6   6       18.84       13.48      2.12 o 
  -5   6   6        6.48        4.42      1.69 o 
  -4   6   6     1409.92     1384.23     21.79 o 
  -3   6   6        7.21        8.52      1.27 o 
  -2   6   6       19.01       21.34      1.44 o 
  -1   6   6      126.61      115.43      2.78 o 
   0   6   6        3.64        3.90      1.02 o 
   1   6   6       27.23       29.22      1.76 o 
   2   6   6        5.60        3.12      2.61 o 
   3   6   6        3.54        4.66      2.28 o 
   4   6   6        0.52        3.22      1.69 o 
   5   6   6       18.78       15.73      2.90 o 
  -9   7   6       19.53       11.15      3.60 o 
  -8   7   6       64.50       57.38      3.89 o 
  -7   7   6        1.09        0.00      1.20 o 
  -6   7   6       17.87       16.42      2.34 o 
  -5   7   6       28.85       24.76      2.12 o 
  -4   7   6      526.23      499.64     15.13 o 
  -3   7   6      165.86      165.58      5.26 o 
  -2   7   6       10.88        8.77      1.52 o 
  -1   7   6        0.00        0.60      1.33 o 
   0   7   6       50.09       47.12      3.43 o 
   1   7   6       52.64       43.68      2.76 o 
   2   7   6        3.07        0.66      1.51 o 
   3   7   6        1.17        1.84      1.59 o 
   4   7   6        5.97        6.37      2.26 o 
  -8   8   6        4.23        1.55      1.96 o 
  -7   8   6        8.84        6.29      2.04 o 
  -6   8   6       14.13        8.57      1.94 o 
  -5   8   6        1.53        1.56      1.47 o 
  -4   8   6        7.58        8.27      2.78 o 
  -3   8   6        6.12        9.01      2.58 o 
  -2   8   6        0.29        1.19      1.33 o 
  -1   8   6       81.99       81.65      3.28 o 
   0   8   6        3.77        2.30      1.27 o 
   1   8   6        0.90        1.18      1.38 o 
   2   8   6        3.19        6.06      2.45 o 
   3   8   6        0.01        0.00      2.09 o 
  -7   9   6       19.70       22.17      2.95 o 
  -6   9   6       30.43       35.97      4.07 o 
  -5   9   6        6.87        2.64      2.28 o 
  -4   9   6        0.02        0.00      1.87 o 
  -3   9   6       41.38       36.46      4.49 o 
  -2   9   6        9.78       11.72      2.10 o 
  -1   9   6       14.37       13.90      5.17 o 
   0   9   6       59.87       65.17      3.23 o 
   1   9   6        8.37        9.75      2.49 o 
  -5  10   6       47.34       59.66      5.89 o 
  -4  10   6        1.04        0.00      2.41 o 
  -3  10   6        3.36        4.42      2.71 o 
  -2  10   6        0.03        0.00      2.34 o 
  -1  10   6        2.66        4.57      2.90 o 
  -3 -10   7       13.88       10.68      4.15 o 
  -2 -10   7        8.39        7.33      3.72 o 
  -1 -10   7        4.13        3.85      3.31 o 
   0 -10   7       10.79        9.07      3.52 o 
   1 -10   7       15.76       13.73      3.95 o 
   2 -10   7        0.16        0.00      2.23 o 
   3 -10   7        0.57        1.27      1.55 o 
  -5  -9   7       10.52       11.93      3.49 o 
  -4  -9   7        0.20        0.00      2.58 o 
  -3  -9   7       31.50       31.97      5.09 o 
  -2  -9   7       69.73       75.19      6.80 o 
  -1  -9   7        5.28        5.66      3.41 o 
   0  -9   7       17.78       13.56      3.72 o 
   1  -9   7        6.06        0.00      2.48 o 
   2  -9   7        1.09        3.61      1.64 o 
   3  -9   7        9.51        8.96      2.29 o 
   4  -9   7        3.42        3.47      2.04 o 
   5  -9   7        3.01        0.72      1.65 o 
  -6  -8   7        4.15        2.51      3.25 o 
  -5  -8   7        4.21        6.95      3.15 o 
  -4  -8   7        1.98        0.00      2.64 o 
  -3  -8   7        5.00        2.64      2.61 o 
  -2  -8   7       22.15       12.29      3.48 o 
  -1  -8   7       78.69       82.66      6.36 o 
   0  -8   7        0.35        1.25      1.98 o 
   1  -8   7        4.32        4.52      1.77 o 
   2  -8   7       72.73       74.72      4.55 o 
   3  -8   7        4.87        2.60      1.54 o 
   4  -8   7       40.19       38.87      3.21 o 
   5  -8   7       21.41       20.09      4.47 o 
   6  -8   7        1.53        2.38      2.24 o 
  -7  -7   7        0.41        4.85      3.05 o 
  -6  -7   7        8.33        5.48      2.58 o 
  -5  -7   7        4.56        0.93      1.98 o 
  -4  -7   7       10.58       12.33      2.48 o 
  -3  -7   7       11.64        7.55      2.03 o 
  -2  -7   7      235.04      237.46      7.14 o 
  -1  -7   7     1089.65     1091.55     14.41 o 
   0  -7   7      531.00      512.73     10.48 o 
   1  -7   7       31.51       24.34      4.95 o 
   2  -7   7       43.26       41.61      2.80 o 
   3  -7   7       35.91       41.20      5.26 o 
   4  -7   7       39.77       31.64      3.78 o 
   5  -7   7       11.24        5.12      2.24 o 
   6  -7   7        6.56        7.53      2.81 o 
   7  -7   7        1.34        1.51      2.51 o 
  -8  -6   7       12.14       11.75      3.85 o 
  -7  -6   7       17.61       10.68      3.68 o 
  -6  -6   7       27.84       12.80      2.53 o 
  -5  -6   7        1.85        0.94      1.44 o 
  -4  -6   7        8.82        3.45      1.76 o 
  -3  -6   7        3.68        4.33      1.71 o 
  -2  -6   7       34.38       34.64      5.39 o 
  -1  -6   7      442.33      421.46      7.25 o 
   0  -6   7        6.79        6.18      1.08 o 
   1  -6   7       77.24       77.38      2.68 o 
   2  -6   7       14.77       13.13      2.54 o 
   3  -6   7       36.04       37.70      3.62 o 
   4  -6   7        4.06        4.12      1.81 o 
   5  -6   7       37.94       39.94      4.22 o 
   6  -6   7        0.56        0.87      2.14 o 
   7  -6   7        2.41        3.78      2.71 o 
  -9  -5   7        8.01        7.60      3.58 o 
  -8  -5   7       16.88       15.44      3.06 o 
  -7  -5   7       47.69       47.43      5.39 o 
  -6  -5   7       62.87       58.35      6.39 o 
  -5  -5   7       53.52       52.36      5.79 o 
  -4  -5   7        6.48        6.68      1.99 o 
  -3  -5   7        2.49        2.66      1.06 o 
  -2  -5   7      150.04      139.85      5.62 o 
  -1  -5   7      234.85      224.16      4.54 o 
   0  -5   7       98.79      103.27      2.94 o 
   1  -5   7      102.17       96.86      2.83 o 
   2  -5   7      144.03      131.46      4.10 o 
   3  -5   7      123.36      135.89      6.56 o 
   4  -5   7       30.90       31.34      3.52 o 
   5  -5   7        0.49        0.00      1.47 o 
   6  -5   7        0.01        0.00      1.47 o 
   7  -5   7        3.10        4.32      2.38 o 
   8  -5   7       20.54       21.36      4.08 o 
  -9  -4   7        0.84        0.00      2.28 o 
  -8  -4   7        0.01        2.54      1.95 o 
  -7  -4   7        4.36        5.05      2.03 o 
  -6  -4   7       52.49       46.97      5.79 o 
  -5  -4   7       48.68       49.72      5.42 o 
  -4  -4   7        0.43        1.61      2.21 o 
  -3  -4   7        5.96        6.71      1.03 o 
  -2  -4   7       92.46       84.14      3.35 o 
  -1  -4   7      204.98      186.18      6.70 o 
   0  -4   7        7.83        7.80      1.00 o 
   1  -4   7      280.46      274.87      6.07 o 
   2  -4   7      130.13      125.61      4.12 o 
   3  -4   7      243.06      248.35      5.58 o 
   4  -4   7        0.00        2.03      1.08 o 
   5  -4   7       29.12       31.44      3.68 o 
   6  -4   7       75.73       72.35      5.29 o 
   7  -4   7        0.55        2.98      1.71 o 
   8  -4   7        5.17        5.68      3.62 o 
 -10  -3   7        0.01        0.00      2.73 o 
  -9  -3   7        0.96        1.85      2.44 o 
  -8  -3   7       13.81       18.25      5.22 o 
  -7  -3   7        4.36        1.47      3.01 o 
  -6  -3   7        3.44        5.56      3.11 o 
  -5  -3   7        8.60       12.37      3.25 o 
  -4  -3   7        2.77        0.58      0.68 o 
  -3  -3   7      316.58      300.16      6.72 o 
  -2  -3   7      156.09      190.50      7.73 o 
  -1  -3   7       20.97       16.84      2.38 o 
   0  -3   7        0.15        7.16      1.51 o 
   1  -3   7      440.64      469.54     12.42 o 
   2  -3   7       32.10       40.68      3.64 o 
   3  -3   7      502.93      494.48      6.86 o 
   4  -3   7       89.49       83.78      2.25 o 
   5  -3   7      248.35      230.19      6.80 o 
   6  -3   7       84.91       78.08      4.17 o 
   7  -3   7        1.56        0.02      1.47 o 
   8  -3   7       17.60       17.11      2.72 o 
 -10  -2   7       14.20       17.44      5.69 o 
  -9  -2   7        0.05        0.31      3.75 o 
  -8  -2   7       43.09       41.58      6.26 o 
  -7  -2   7        5.96        5.66      3.62 o 
  -6  -2   7      244.06      260.94     11.82 o 
  -5  -2   7      381.13      383.20      8.67 o 
  -4  -2   7      108.24      107.54      3.77 o 
  -3  -2   7      350.80      339.04      6.92 o 
  -2  -2   7     1756.34     2003.36     58.15 o 
  -1  -2   7      146.54      157.59      6.43 o 
   0  -2   7      600.75      547.22     14.53 o 
   1  -2   7      401.08      423.37      8.78 o 
   2  -2   7       80.30       75.49      2.57 o 
   3  -2   7       82.73       73.90      2.75 o 
   4  -2   7       28.75       23.44      3.70 o 
   5  -2   7       59.31       67.09      4.03 o 
   6  -2   7       43.48       57.79      3.52 o 
   7  -2   7        8.24        6.07      1.89 o 
   8  -2   7       28.53       32.27      5.22 o 
 -10  -1   7        5.38        3.88      4.49 o 
  -9  -1   7        0.18        1.37      3.95 o 
  -8  -1   7      198.68      207.10     11.48 o 
  -7  -1   7     2911.81     3043.19     70.31 o 
  -6  -1   7      725.48      762.42     22.70 o 
  -5  -1   7        3.31        6.96      2.58 o 
  -4  -1   7      124.40      139.34      6.96 o 
  -3  -1   7      334.46      326.37      5.38 o 
  -2  -1   7      161.35      137.49      3.36 o 
  -1  -1   7        0.24        0.00      0.54 o 
   0  -1   7      901.23      816.27     13.63 o 
   1  -1   7       45.15       49.90      2.14 o 
   2  -1   7       73.05       63.55      4.31 o 
   3  -1   7      820.08      789.67     10.15 o 
   4  -1   7        0.03        0.00      0.68 o 
   5  -1   7       86.08       91.22      5.02 o 
   6  -1   7       66.63       70.03      4.40 o 
   7  -1   7       51.29       58.52      6.03 o 
   8  -1   7       16.10       18.31      4.39 o 
 -10   0   7       20.74       24.61      3.27 o 
  -9   0   7       21.32       24.86      2.99 o 
  -8   0   7        0.95        2.41      3.35 o 
  -7   0   7      831.67      831.72     24.44 o 
  -6   0   7      995.70     1013.88     27.39 o 
  -5   0   7      160.98      161.67      7.77 o 
  -4   0   7      137.47      150.19      4.44 o 
  -3   0   7       12.09       10.82      1.39 o 
  -2   0   7       50.21       54.69      1.30 o 
  -1   0   7        5.95       10.39      0.71 o 
   0   0   7      181.98      182.56      2.74 o 
   1   0   7     1065.88     1054.84     11.86 o 
   2   0   7      825.99      761.03     11.42 o 
   3   0   7      439.54      455.68      8.22 o 
   4   0   7      190.44      192.69      6.38 o 
   5   0   7       57.31       39.22      5.88 o 
   6   0   7        0.38        0.26      1.76 o 
   7   0   7        3.86       11.45      3.65 o 
   8   0   7        1.14        1.44      2.75 o 
 -11   1   7        7.35        8.70      4.82 o 
 -10   1   7        0.87        0.12      1.82 o 
  -9   1   7       64.96       71.65      4.20 o 
  -8   1   7       26.93       24.66      2.55 o 
  -7   1   7        0.22        2.64      2.41 o 
  -6   1   7       91.84       95.32      6.16 o 
  -5   1   7       13.58       10.08      2.38 o 
  -4   1   7       14.12        9.52      1.45 o 
  -3   1   7      478.00      446.08      8.65 o 
  -2   1   7      302.50      315.77      3.96 o 
  -1   1   7      276.84      301.79      3.71 o 
   0   1   7      720.66      721.49      7.62 o 
   1   1   7      111.15      121.50      2.50 o 
   2   1   7     1387.42     1391.64     15.38 o 
   3   1   7        2.81        2.54      1.11 o 
   4   1   7        2.23        2.17      1.65 o 
   5   1   7        9.76       15.10      4.64 o 
   6   1   7        3.16        6.97      2.28 o 
   7   1   7        3.54        5.39      3.15 o 
 -10   2   7        0.01        0.28      1.92 o 
  -9   2   7        0.50        2.01      2.21 o 
  -8   2   7       17.94       16.83      2.34 o 
  -7   2   7       47.87       44.61      3.56 o 
  -6   2   7       43.35       44.89      2.75 o 
  -5   2   7        9.75        9.81      2.31 o 
  -4   2   7       33.15       33.18      3.63 o 
  -3   2   7      755.94      860.48     15.65 o 
  -2   2   7       13.01       17.89      0.91 o 
  -1   2   7        0.21        0.29      0.55 o 
   0   2   7       17.20       18.68      0.90 o 
   1   2   7      177.02      170.61      3.19 o 
   2   2   7      402.52      395.07      7.38 o 
   3   2   7       17.67       17.01      1.85 o 
   4   2   7       14.89       13.42      2.45 o 
   5   2   7       10.36        9.79      2.50 o 
   6   2   7       17.81       19.32      3.09 o 
   7   2   7       16.11       12.39      3.98 o 
 -10   3   7        0.02        1.07      2.04 o 
  -9   3   7       29.87       20.66      3.48 o 
  -8   3   7        0.39        0.49      1.69 o 
  -7   3   7       18.87       10.80      1.86 o 
  -6   3   7       41.88       42.85      3.98 o 
  -5   3   7       13.21       10.99      1.61 o 
  -4   3   7      129.62      113.67      3.89 o 
  -3   3   7     2250.50     2292.31     23.85 o 
  -2   3   7      184.95      183.06      3.21 o 
  -1   3   7        0.02        0.00      0.44 o 
   0   3   7        2.71        3.52      0.63 o 
   1   3   7        2.56        5.26      0.78 o 
   2   3   7      160.57      164.49      4.58 o 
   3   3   7       25.02       25.67      2.28 o 
   4   3   7       36.64       33.41      3.40 o 
   5   3   7       46.63       49.64      4.57 o 
   6   3   7       11.59       13.77      2.95 o 
   7   3   7       45.93       59.79      6.93 o 
 -10   4   7        8.12        7.16      2.75 o 
  -9   4   7        1.61        0.00      1.71 o 
  -8   4   7      159.90      116.27      6.63 o 
  -7   4   7       22.48       31.50      3.62 o 
  -6   4   7        0.06        2.38      2.11 o 
  -5   4   7        0.17        0.85      1.25 o 
  -4   4   7       59.98       57.13      2.38 o 
  -3   4   7      195.01      205.44      4.20 o 
  -2   4   7        4.27        3.78      0.68 o 
  -1   4   7      227.42      245.15      3.33 o 
   0   4   7        7.29        8.97      0.85 o 
   1   4   7       42.09       33.98      1.92 o 
   2   4   7      170.40      172.42      4.38 o 
   3   4   7       86.98       89.52      3.62 o 
   4   4   7       63.09       66.01      4.64 o 
   5   4   7       15.63       18.97      3.17 o 
   6   4   7        0.23        0.00      2.61 o 
 -10   5   7        2.62        2.94      1.86 o 
  -9   5   7       61.08       73.95      4.24 o 
  -8   5   7      148.08      141.36      6.58 o 
  -7   5   7        8.18        3.96      1.98 o 
  -6   5   7      178.73      192.71      8.30 o 
  -5   5   7        9.71        7.77      2.44 o 
  -4   5   7        1.12        1.27      0.95 o 
  -3   5   7      257.36      262.65      5.14 o 
  -2   5   7        0.73        1.95      0.84 o 
  -1   5   7        0.01        0.00      0.69 o 
   0   5   7       50.33       50.41      2.08 o 
   1   5   7      328.74      348.05      6.12 o 
   2   5   7       10.77        9.05      2.00 o 
   3   5   7       27.99       26.07      2.35 o 
   4   5   7        0.05        0.26      1.25 o 
   5   5   7        4.74        5.45      1.95 o 
  -9   6   7       15.85       18.27      2.75 o 
  -8   6   7       36.67       38.71      4.69 o 
  -7   6   7        9.19        5.52      1.75 o 
  -6   6   7        3.54        2.88      2.01 o 
  -5   6   7       11.10       11.72      3.01 o 
  -4   6   7      169.84      169.58      5.40 o 
  -3   6   7       25.17       23.25      1.73 o 
  -2   6   7       12.09       13.01      1.47 o 
  -1   6   7       10.99        7.40      1.19 o 
   0   6   7        5.40        5.81      1.12 o 
   1   6   7       48.97       53.52      6.88 o 
   2   6   7        9.79        9.40      1.79 o 
   3   6   7       10.95       11.47      1.90 o 
   4   6   7        6.78        8.84      2.05 o 
   5   6   7        1.94        0.21      2.06 o 
  -9   7   7       20.89       21.49      3.92 o 
  -8   7   7       34.84       31.71      3.23 o 
  -7   7   7        4.45        4.21      1.75 o 
  -6   7   7       12.08        8.27      2.78 o 
  -5   7   7      159.87      157.35      9.09 o 
  -4   7   7      335.64      366.03     12.66 o 
  -3   7   7      206.32      200.14      5.94 o 
  -2   7   7       41.64       35.06      2.73 o 
  -1   7   7       24.85       25.69      2.05 o 
   0   7   7       47.18       40.84      3.65 o 
   1   7   7        1.71        0.99      1.22 o 
   2   7   7        0.05        0.66      1.58 o 
   3   7   7        0.28        1.52      1.65 o 
   4   7   7       18.86       22.74      3.88 o 
  -8   8   7        0.02        0.52      1.66 o 
  -7   8   7       41.98       47.67      5.19 o 
  -6   8   7       29.92       21.86      3.92 o 
  -5   8   7        2.41        5.42      1.78 o 
  -4   8   7      141.35      133.72      7.50 o 
  -3   8   7       25.53       25.02      4.69 o 
  -2   8   7      101.41       92.28      4.20 o 
  -1   8   7       21.12       22.04      2.41 o 
   0   8   7        4.06        4.52      2.75 o 
   1   8   7        5.02        3.13      1.41 o 
   2   8   7        7.42        5.93      1.79 o 
  -7   9   7        0.76        1.17      2.38 o 
  -6   9   7        1.26        3.21      2.71 o 
  -5   9   7        7.13        5.89      2.95 o 
  -4   9   7       38.85       34.22      4.59 o 
  -3   9   7        6.59        6.53      2.95 o 
  -2   9   7        2.25        2.99      1.51 o 
  -1   9   7        4.48        7.48      2.83 o 
   0   9   7        1.66        0.00      1.67 o 
   1   9   7        6.13        1.44      1.91 o 
  -3  10   7        0.37        4.15      2.81 o 
  -2 -10   8       26.48       17.98      4.62 o 
  -1 -10   8       17.81       19.69      4.65 o 
   0 -10   8        7.81        8.54      3.72 o 
   1 -10   8        0.05        3.62      3.21 o 
   2 -10   8        3.64        0.60      1.55 o 
   3 -10   8        2.05        1.87      3.36 o 
  -4  -9   8        7.80        8.54      3.48 o 
  -3  -9   8       36.96       39.77      5.52 o 
  -2  -9   8        0.29        3.52      2.88 o 
  -1  -9   8       28.26       23.44      4.45 o 
   0  -9   8       34.62       43.76      5.26 o 
   1  -9   8        0.39        0.00      1.28 o 
   2  -9   8       23.78       36.58      3.15 o 
   3  -9   8       20.69       22.15      2.77 o 
   4  -9   8       13.04       13.86      5.84 o 
  -6  -8   8        0.04        0.00      2.41 o 
  -5  -8   8        0.74        1.96      2.63 o 
  -4  -8   8       13.65       12.39      3.62 o 
  -3  -8   8       19.71       21.90      4.12 o 
  -2  -8   8      104.17       98.06      6.93 o 
  -1  -8   8       64.26       60.16      5.69 o 
   0  -8   8       85.72       84.11      6.58 o 
   1  -8   8        2.69        1.68      2.93 o 
   2  -8   8       24.07       27.28      2.65 o 
   3  -8   8       26.98       25.44      2.79 o 
   4  -8   8        1.06        0.00      1.25 o 
   5  -8   8       15.70       25.08      4.05 o 
   6  -8   8        1.43        0.47      2.14 o 
  -7  -7   8        0.11        2.28      2.78 o 
  -6  -7   8        1.38        2.44      2.91 o 
  -5  -7   8       34.52       30.09      3.10 o 
  -4  -7   8       11.92        8.14      1.89 o 
  -3  -7   8      111.76      109.11      6.96 o 
  -2  -7   8       84.53       80.39      3.50 o 
  -1  -7   8      281.56      275.86      5.47 o 
   0  -7   8      128.83      116.64      3.44 o 
   1  -7   8        0.32        0.00      1.10 o 
   2  -7   8       20.01       20.80      2.31 o 
   3  -7   8       10.65        7.05      1.79 o 
   4  -7   8       27.47       23.30      3.45 o 
   5  -7   8        0.32        2.24      1.94 o 
   6  -7   8        0.33        1.51      2.41 o 
  -8  -6   8        7.47        3.08      3.18 o 
  -7  -6   8        8.02        5.26      2.81 o 
  -6  -6   8       93.83       88.22      5.66 o 
  -5  -6   8       45.21       31.25      5.44 o 
  -4  -6   8       23.97       30.46      2.28 o 
  -3  -6   8      194.16      193.26      6.31 o 
  -2  -6   8       21.59       21.07      2.01 o 
  -1  -6   8        1.59        1.48      0.98 o 
   0  -6   8       68.51       63.32      3.11 o 
   1  -6   8      202.25      206.97      4.63 o 
   2  -6   8       10.45       14.74      1.66 o 
   3  -6   8        0.81        2.14      1.54 o 
   4  -6   8       70.58       72.95      5.22 o 
   5  -6   8        1.13        0.67      1.91 o 
   6  -6   8        3.22        2.04      2.34 o 
   7  -6   8       18.78       17.04      3.75 o 
  -8  -5   8        3.44        0.00      2.68 o 
  -7  -5   8       10.48       18.53      3.78 o 
  -6  -5   8       31.58       23.81      2.86 o 
  -5  -5   8       47.49       41.92      5.56 o 
  -4  -5   8        0.49        0.00      0.82 o 
  -3  -5   8        0.78        0.00      1.87 o 
  -2  -5   8      425.51      425.44      8.84 o 
  -1  -5   8        0.10        1.74      1.24 o 
   0  -5   8        9.60        7.58      1.13 o 
   1  -5   8       31.66       28.24      2.19 o 
   2  -5   8      275.78      261.05      6.32 o 
   3  -5   8       10.25       13.49      1.70 o 
   4  -5   8       34.06       39.51      3.95 o 
   5  -5   8       11.33       11.52      2.78 o 
   6  -5   8        2.12        1.94      2.04 o 
   7  -5   8        0.41        0.50      2.34 o 
  -9  -4   8        3.52        2.28      2.34 o 
  -8  -4   8        5.52       10.08      2.44 o 
  -7  -4   8       54.75       42.45      5.86 o 
  -6  -4   8       82.54      103.38      8.27 o 
  -5  -4   8        0.74        0.14      1.10 o 
  -4  -4   8        1.96        2.60      0.93 o 
  -3  -4   8       68.06       61.20      2.28 o 
  -2  -4   8      692.17      718.88     13.15 o 
  -1  -4   8      199.21      223.31      7.60 o 
   0  -4   8      244.76      272.22      6.20 o 
   1  -4   8      184.26      160.08      4.50 o 
   2  -4   8       13.07        9.12      2.21 o 
   3  -4   8      118.61      117.84      3.48 o 
   4  -4   8      159.92      175.16      5.22 o 
   5  -4   8       70.14       59.26      4.85 o 
   6  -4   8        0.02        0.00      1.71 o 
   7  -4   8        0.00        2.38      2.18 o 
 -10  -3   8       15.20       17.54      5.96 o 
  -9  -3   8        0.41        0.00      3.52 o 
  -8  -3   8       56.92       81.92      8.07 o 
  -7  -3   8        1.62        3.98      3.21 o 
  -6  -3   8        1.97        3.05      2.98 o 
  -5  -3   8       23.52       25.13      2.06 o 
  -4  -3   8       23.63       21.25      1.58 o 
  -3  -3   8       60.44       50.90      1.99 o 
  -2  -3   8      610.06      640.97      9.10 o 
  -1  -3   8      629.70      623.81     11.27 o 
   2  -3   8       13.16       12.27      2.11 o 
   3  -3   8        5.56        8.67      1.75 o 
   4  -3   8       13.59       14.17      1.33 o 
   5  -3   8        6.57        6.76      1.88 o 
   6  -3   8        0.51        0.00      1.36 o 
   7  -3   8        8.41        6.17      1.96 o 
   8  -3   8        6.07        7.82      3.68 o 
 -10  -2   8        0.03        2.78      4.65 o 
  -9  -2   8        1.16        3.95      4.42 o 
  -8  -2   8        5.08        9.51      4.32 o 
  -7  -2   8        0.30        0.00      2.98 o 
  -6  -2   8      203.87      214.07     10.71 o 
  -5  -2   8       32.37       31.19      2.44 o 
  -4  -2   8       33.62       40.34      2.26 o 
  -3  -2   8       35.29       37.80      2.07 o 
  -2  -2   8       68.84       77.85      4.92 o 
  -1  -2   8      371.76      376.46      7.34 o 
   0  -2   8      240.67      236.90      8.37 o 
   1  -2   8        0.15        0.00      0.92 o 
   2  -2   8       44.27       33.82      2.00 o 
   3  -2   8      244.92      252.20      5.75 o 
   4  -2   8        3.96        8.10      1.38 o 
   5  -2   8      229.79      232.31      4.62 o 
   6  -2   8       30.67       21.70      2.14 o 
   7  -2   8        0.51        1.67      1.84 o 
   8  -2   8        6.40        5.22      3.21 o 
 -10  -1   8        0.25        0.00      4.12 o 
  -9  -1   8        0.09        0.00      3.48 o 
  -8  -1   8      114.78      106.29      5.13 o 
  -7  -1   8      625.58      640.19     21.23 o 
  -6  -1   8      123.27      137.90      8.10 o 
  -5  -1   8       51.91       61.30      5.26 o 
  -4  -1   8      266.92      270.05      5.03 o 
  -3  -1   8       49.75       67.17      2.15 o 
  -2  -1   8       87.59       87.62      1.69 o 
  -1  -1   8       60.34       61.06      2.40 o 
   0  -1   8      173.84      186.03      3.62 o 
   1  -1   8      115.46      124.09      3.37 o 
   2  -1   8      512.08      517.09      8.73 o 
   3  -1   8        0.06        0.00      0.61 o 
   4  -1   8       74.99       59.26      3.51 o 
   5  -1   8       68.39       65.96      4.63 o 
   6  -1   8       18.52       24.29      2.23 o 
   7  -1   8       14.09       11.82      3.58 o 
 -10   0   8        7.90        7.45      2.34 o 
  -9   0   8       48.43       44.46      3.73 o 
  -8   0   8        4.98       11.04      2.26 o 
  -7   0   8      766.91      772.30     17.38 o 
  -6   0   8       67.03       76.11      4.08 o 
  -5   0   8      159.95      170.41      8.07 o 
  -4   0   8       30.66       35.68      2.68 o 
  -3   0   8       64.63       50.25      3.68 o 
  -2   0   8       95.88       98.10      1.81 o 
  -1   0   8      370.40      353.22      4.81 o 
   0   0   8      195.82      225.95      3.17 o 
   1   0   8       14.72       13.68      1.02 o 
   2   0   8      350.36      322.74      4.98 o 
   3   0   8      524.70      495.29      8.95 o 
   4   0   8      225.05      229.77      5.30 o 
   5   0   8       37.51       38.68      3.53 o 
   6   0   8        0.19        2.15      1.86 o 
   7   0   8        0.77        4.79      2.95 o 
 -10   1   8       19.89       19.36      3.33 o 
  -9   1   8        4.44        4.26      2.01 o 
  -8   1   8        6.24        9.24      2.67 o 
  -7   1   8        2.56        2.46      1.30 o 
  -6   1   8       84.89       91.44      4.40 o 
  -5   1   8       20.69       28.63      2.25 o 
  -4   1   8       71.24       68.31      3.88 o 
  -3   1   8       37.46       46.40      2.31 o 
  -2   1   8        4.87       10.67      0.84 o 
  -1   1   8       15.82       14.91      0.82 o 
   0   1   8        1.51        2.73      0.85 o 
   1   1   8        0.82        0.76      0.51 o 
   2   1   8      531.02      514.19      6.94 o 
   3   1   8     1173.48     1155.23     23.44 o 
   4   1   8        0.36        0.00      1.56 o 
   5   1   8        5.78       13.60      2.60 o 
   6   1   8        2.69        0.00      2.31 o 
   7   1   8        1.14        0.00      2.51 o 
 -10   2   8        0.19        1.89      1.91 o 
  -9   2   8        3.12        1.61      2.08 o 
  -8   2   8      113.37      100.41      4.63 o 
  -7   2   8        7.26        5.18      1.58 o 
  -6   2   8        0.55        0.00      1.54 o 
  -5   2   8        1.88        0.74      1.10 o 
  -4   2   8      206.63      207.42      5.57 o 
  -3   2   8     1309.71     1352.85     16.10 o 
  -2   2   8      379.95      380.23      4.77 o 
  -1   2   8        5.89        9.95      0.96 o 
   0   2   8        1.10        2.82      0.64 o 
   1   2   8      199.12      200.36      4.67 o 
   2   2   8       53.34       61.63      2.84 o 
   3   2   8      142.70      137.36      5.40 o 
   4   2   8       77.55       78.22      4.70 o 
   5   2   8        9.64        8.13      2.33 o 
   6   2   8        0.96        0.00      1.99 o 
   7   2   8        0.32        0.33      2.75 o 
 -10   3   8        5.81        0.30      2.38 o 
  -9   3   8       90.29       96.52      6.26 o 
  -8   3   8       34.98       16.87      2.98 o 
  -7   3   8       78.69       62.04      3.49 o 
  -6   3   8       14.71       12.02      2.88 o 
  -5   3   8       64.50       62.80      3.21 o 
  -4   3   8      143.35      155.04      3.71 o 
  -3   3   8      125.81      140.65      2.99 o 
  -2   3   8      200.37      211.41      4.93 o 
  -1   3   8       56.62       52.74      1.47 o 
   0   3   8        2.42        2.48      0.69 o 
   1   3   8      122.12      134.28      3.23 o 
   2   3   8        6.56        6.94      1.47 o 
   3   3   8       92.05       88.18      9.14 o 
   4   3   8       45.59       44.23      4.22 o 
   5   3   8       17.48       16.27      5.14 o 
   6   3   8        5.59        1.04      2.71 o 
 -10   4   8        3.56        2.11      2.28 o 
  -9   4   8        3.74        3.48      2.51 o 
  -8   4   8       18.81       19.32      3.45 o 
  -7   4   8        0.93        0.74      1.91 o 
  -6   4   8        2.13        5.30      1.89 o 
  -5   4   8      345.60      347.75      9.98 o 
  -4   4   8        1.69        0.95      1.10 o 
  -3   4   8      102.79      100.20      2.58 o 
  -2   4   8      174.17      167.59      5.10 o 
  -1   4   8       10.52       11.24      1.05 o 
   0   4   8       33.00       38.38      1.54 o 
   1   4   8        3.10        3.13      1.01 o 
   2   4   8       21.00       16.48      1.60 o 
   3   4   8        2.13        0.80      1.23 o 
   4   4   8       58.94       53.20      4.25 o 
   5   4   8        2.90        5.99      2.31 o 
   6   4   8        2.39        0.10      3.11 o 
 -10   5   8        0.42        0.00      2.31 o 
  -9   5   8       69.77       69.13      5.89 o 
  -8   5   8        0.26        1.07      2.14 o 
  -7   5   8       19.94       13.29      3.08 o 
  -6   5   8        0.91        0.47      1.71 o 
  -5   5   8        5.36        4.92      2.44 o 
  -4   5   8      299.67      322.96      7.52 o 
  -3   5   8        5.31        6.17      2.15 o 
  -2   5   8       11.78       13.17      2.11 o 
  -1   5   8      150.02      139.04      3.76 o 
   0   5   8        0.00        0.88      0.87 o 
   1   5   8       29.54       28.76      2.18 o 
   2   5   8      203.22      220.02      5.81 o 
   3   5   8        0.79        1.74      1.41 o 
   4   5   8       13.03       12.61      4.27 o 
   5   5   8        9.84       11.71      2.12 o 
  -9   6   8        6.41        4.82      2.91 o 
  -8   6   8       42.16       42.55      4.72 o 
  -7   6   8       27.87       24.37      3.72 o 
  -6   6   8       64.55       58.52      5.19 o 
  -5   6   8      102.36      101.68      6.36 o 
  -4   6   8      400.37      408.40      9.23 o 
  -3   6   8      337.07      325.67      7.66 o 
  -2   6   8       54.98       55.26      2.57 o 
  -1   6   8      225.05      211.49      5.03 o 
   0   6   8      234.81      223.55      6.73 o 
   1   6   8       25.15       24.41      3.46 o 
   2   6   8       20.14       18.63      2.21 o 
   3   6   8        3.96        1.87      1.36 o 
   4   6   8        0.22        3.93      1.81 o 
  -9   7   8        0.04        2.58      2.51 o 
  -8   7   8        2.33        2.34      2.38 o 
  -7   7   8       25.33       28.49      4.12 o 
  -6   7   8        0.76        0.00      2.04 o 
  -5   7   8      225.93      228.04      6.85 o 
  -4   7   8      138.46      133.75      7.30 o 
  -3   7   8       97.65      100.79      4.24 o 
  -2   7   8       90.62       86.64      4.55 o 
  -1   7   8       24.79       27.47      2.93 o 
   0   7   8       53.13       53.10      4.75 o 
   1   7   8       10.13        9.81      1.81 o 
   2   7   8        1.48        0.00      1.19 o 
   3   7   8        3.16        7.39      1.88 o 
  -8   8   8       24.52       29.90      4.75 o 
  -7   8   8       10.13       13.93      3.68 o 
  -6   8   8        8.07        9.68      3.05 o 
  -5   8   8       56.58       67.26      4.13 o 
  -4   8   8       21.41       28.32      4.12 o 
  -3   8   8       62.12       60.33      3.58 o 
  -2   8   8        2.82        4.34      1.66 o 
  -1   8   8        2.52        1.63      1.39 o 
   0   8   8        0.25        0.00      1.67 o 
   1   8   8        2.95        3.82      2.29 o 
   2   8   8        7.24       10.69      2.57 o 
  -6   9   8        0.01        1.07      2.41 o 
  -5   9   8        3.52        6.09      2.78 o 
  -4   9   8        8.02        3.92      2.81 o 
  -3   9   8        6.13        5.47      1.87 o 
  -2   9   8        7.31        6.74      2.48 o 
  -1   9   8        6.13        4.52      2.38 o 
  -1 -10   9        5.99       11.32      4.18 o 
   0 -10   9       44.08       54.34      6.36 o 
   1 -10   9        0.08        4.15      3.18 o 
   2 -10   9        0.55        3.33      1.84 o 
  -4  -9   9       10.79       17.28      4.39 o 
  -3  -9   9        6.47        5.66      3.21 o 
  -2  -9   9        1.06        0.77      2.81 o 
  -1  -9   9       10.04       19.52      4.35 o 
   0  -9   9        1.82        3.28      3.05 o 
   1  -9   9       10.15        7.28      1.95 o 
   2  -9   9        4.65        6.54      1.90 o 
   3  -9   9        0.64        0.00      2.16 o 
   4  -9   9       28.73       37.26      3.58 o 
  -6  -8   9        9.80        5.73      5.24 o 
  -5  -8   9       26.81       16.54      9.47 o 
  -4  -8   9       63.54       54.44      5.72 o 
  -3  -8   9       30.81       32.41      4.65 o 
  -2  -8   9       28.95       28.06      4.29 o 
  -1  -8   9        0.02        0.32      1.33 o 
   0  -8   9      218.79      221.20     11.35 o 
   1  -8   9        0.65        1.28      1.36 o 
   2  -8   9        8.84        4.74      1.91 o 
   3  -8   9       24.26       23.62      2.73 o 
   4  -8   9        6.08        7.68      1.99 o 
   5  -8   9        3.06        4.82      2.61 o 
  -7  -7   9        1.25        0.00      2.51 o 
  -6  -7   9        6.99        4.19      2.91 o 
  -5  -7   9        0.55        0.00      1.77 o 
  -4  -7   9        0.02        0.00      1.46 o 
  -3  -7   9       40.25       33.51      4.29 o 
  -2  -7   9      102.90      109.74      6.70 o 
  -1  -7   9      180.89      184.78      4.44 o 
   0  -7   9       31.00       33.26      2.08 o 
   1  -7   9      230.06      221.83      5.14 o 
   2  -7   9        5.86        4.14      1.72 o 
   3  -7   9        3.84        2.76      1.55 o 
   4  -7   9        2.88        0.84      1.87 o 
   5  -7   9        3.16        2.54      2.04 o 
   6  -7   9        0.00        0.00      2.24 o 
  -8  -6   9        7.39       14.23      4.25 o 
  -7  -6   9        2.28        0.47      2.41 o 
  -6  -6   9       13.16       17.98      3.75 o 
  -5  -6   9        1.99        1.44      1.12 o 
  -4  -6   9        1.48        0.11      1.37 o 
  -3  -6   9       27.16       24.94      4.18 o 
  -2  -6   9       54.71       45.62      2.74 o 
  -1  -6   9      542.98      532.93      8.89 o 
   0  -6   9      309.83      308.28      9.02 o 
   1  -6   9       15.85       17.30      1.91 o 
   2  -6   9      113.22      105.29      5.50 o 
   3  -6   9       91.32      110.83      7.67 o 
   4  -6   9        0.40        3.72      1.94 o 
   5  -6   9       13.23        7.70      2.54 o 
   6  -6   9        0.84        0.17      2.11 o 
  -8  -5   9        1.72        0.00      2.54 o 
  -7  -5   9        5.63        4.08      1.96 o 
  -6  -5   9       86.79       65.89      6.83 o 
  -5  -5   9       81.60       75.17      3.51 o 
  -4  -5   9        0.52        0.00      1.09 o 
  -3  -5   9        0.83        0.00      0.81 o 
  -2  -5   9        1.51        3.41      2.24 o 
  -1  -5   9       79.33       83.40      4.52 o 
   0  -5   9       27.49       26.44      2.16 o 
   1  -5   9       66.95       72.97      7.68 o 
   2  -5   9        0.64        0.33      1.00 o 
   3  -5   9      114.18      128.63      4.48 o 
   4  -5   9       56.39       53.97      4.75 o 
   5  -5   9       14.59       15.27      3.21 o 
   6  -5   9        3.92        2.78      2.41 o 
   7  -5   9        2.47        0.00      1.98 o 
  -9  -4   9        3.11        3.08      3.38 o 
  -8  -4   9        1.76        1.24      2.68 o 
  -7  -4   9       55.92       60.03      7.03 o 
  -6  -4   9      222.40      204.67      6.00 o 
  -5  -4   9       21.09       22.32      2.06 o 
  -4  -4   9        4.01        2.18      3.35 o 
  -3  -4   9      179.97      180.71      4.08 o 
  -2  -4   9       25.86       25.36      2.12 o 
  -1  -4   9        1.46        2.20      1.02 o 
   0  -4   9       77.11       88.05      4.79 o 
   1  -4   9      100.61      118.28      6.98 o 
   2  -4   9        4.67        2.37      1.11 o 
   3  -4   9        2.96        2.91      1.21 o 
   4  -4   9      406.46      419.79      9.11 o 
   5  -4   9        4.99        2.81      2.11 o 
   6  -4   9        0.01        2.14      2.18 o 
   7  -4   9        0.01        1.51      2.44 o 
  -9  -3   9       14.70        4.95      4.55 o 
  -8  -3   9       19.75       21.90      5.39 o 
  -7  -3   9       92.01       96.75      7.77 o 
  -6  -3   9       26.61       23.30      4.45 o 
  -5  -3   9        7.35        6.21      1.45 o 
  -4  -3   9       19.51       18.27      2.18 o 
  -3  -3   9       22.33       28.14      1.68 o 
  -2  -3   9      171.40      174.45      3.73 o 
  -1  -3   9      195.37      195.76      5.72 o 
   0  -3   9       13.67       17.01      2.71 o 
   2  -3   9       35.11       36.63      4.15 o 
   3  -3   9       43.99       39.71      3.55 o 
   4  -3   9       29.49       29.55      2.41 o 
   5  -3   9       17.87       14.18      3.23 o 
   6  -3   9        0.00        1.98      1.61 o 
   7  -3   9       18.42       22.39      2.91 o 
 -10  -2   9        3.02       10.28      5.39 o 
  -9  -2   9        0.53        3.62      4.18 o 
  -8  -2   9      166.09      157.82     10.68 o 
  -7  -2   9       33.32       27.35      5.12 o 
  -6  -2   9       51.22       53.06      5.89 o 
  -5  -2   9       31.36       25.67      2.12 o 
  -4  -2   9       34.08       43.48      4.27 o 
  -3  -2   9      138.39      146.94      4.28 o 
  -2  -2   9      360.32      405.00     15.33 o 
  -1  -2   9      512.81      536.42      9.59 o 
   0  -2   9      352.98      355.01     11.38 o 
   1  -2   9       52.54       65.36      6.43 o 
   2  -2   9      116.81      119.11      4.31 o 
   3  -2   9      106.14       96.84      3.22 o 
   4  -2   9      334.68      323.94      6.78 o 
   5  -2   9       54.18       56.36      2.84 o 
   6  -2   9       23.63       29.54      3.40 o 
   7  -2   9        1.94        3.22      1.69 o 
 -10  -1   9        0.00        4.29      4.69 o 
  -9  -1   9       16.12       19.45      5.26 o 
  -8  -1   9       38.94       35.47      3.47 o 
  -7  -1   9      912.88      955.67     18.28 o 
  -6  -1   9       33.78       40.62      2.97 o 
  -5  -1   9        4.47        3.23      1.61 o 
  -4  -1   9        0.00        0.44      0.78 o 
  -3  -1   9        0.33        0.78      0.69 o 
  -2  -1   9        3.24        5.16      0.89 o 
  -1  -1   9       64.80       70.60      2.72 o 
   0  -1   9      244.23      272.81      4.82 o 
   1  -1   9      174.46      187.99      3.55 o 
   2  -1   9        0.80        0.00      0.98 o 
   3  -1   9      170.72      148.64      4.09 o 
   4  -1   9        1.25        0.05      1.09 o 
   5  -1   9       13.98       10.90      1.39 o 
   6  -1   9        0.05        1.81      1.57 o 
   7  -1   9        0.77        1.21      2.88 o 
 -10   0   9        9.66        7.60      3.60 o 
  -9   0   9       65.40       59.43      4.28 o 
  -8   0   9      263.03      251.67      9.07 o 
  -7   0   9     1277.91     1290.60     34.47 o 
  -6   0   9        3.04        4.08      2.38 o 
  -5   0   9      362.49      329.53      7.98 o 
  -4   0   9       74.33       73.50      3.36 o 
  -3   0   9      210.94      194.30      4.02 o 
  -2   0   9        4.25        5.49      0.67 o 
  -1   0   9      129.26      140.29      2.78 o 
   0   0   9        1.39        1.83      0.55 o 
   1   0   9        8.35        6.22      0.86 o 
   2   0   9      154.65      169.33      3.44 o 
   3   0   9      834.66      823.57     15.74 o 
   4   0   9      137.04      143.37      4.21 o 
   5   0   9        7.12        8.82      3.95 o 
   6   0   9       15.94       22.22      3.10 o 
   7   0   9        0.27        0.00      2.38 o 
 -10   1   9        0.21        0.00      1.64 o 
  -9   1   9       21.88       24.43      3.03 o 
  -8   1   9      258.18      264.25      7.91 o 
  -7   1   9      157.92      163.51      5.72 o 
  -6   1   9       10.48       12.99      3.21 o 
  -5   1   9      242.60      244.44      6.58 o 
  -4   1   9      210.49      219.25      7.11 o 
  -3   1   9       85.14       82.32      2.85 o 
  -2   1   9       35.00       41.02      1.39 o 
  -1   1   9       55.55       49.40      1.55 o 
   0   1   9      133.66      148.77      2.55 o 
   1   1   9       67.57       62.42      2.75 o 
   2   1   9      148.30      127.69      4.12 o 
   3   1   9      121.19      113.74      8.37 o 
   4   1   9       15.31       13.04      4.17 o 
   5   1   9        0.15        2.26      3.38 o 
   6   1   9        0.06        3.15      2.75 o 
   7   1   9        9.24        6.13      3.45 o 
 -10   2   9        0.00        1.60      1.99 o 
  -9   2   9        3.87        4.56      4.00 o 
  -8   2   9      141.29      140.07      6.51 o 
  -7   2   9        1.84        1.55      1.39 o 
  -6   2   9       44.49       45.92      3.03 o 
  -5   2   9        4.36        3.43      1.30 o 
  -4   2   9       38.48       33.86      2.42 o 
  -3   2   9       14.58       19.46      1.16 o 
  -2   2   9       16.88       18.43      1.15 o 
  -1   2   9      324.41      307.04      5.69 o 
   0   2   9      107.86      107.42      2.32 o 
   1   2   9       65.99       62.18      2.76 o 
   2   2   9       57.94       60.68      2.96 o 
   3   2   9       64.37       50.21      4.75 o 
   4   2   9       11.65        8.56      2.27 o 
   5   2   9        1.42        0.96      1.79 o 
   6   2   9        0.57        0.67      2.64 o 
 -10   3   9        1.44        0.80      2.28 o 
  -9   3   9       40.86       37.30      4.39 o 
  -8   3   9       15.61       17.38      3.18 o 
  -7   3   9       89.24       94.36      4.31 o 
  -6   3   9        2.47        1.30      1.41 o 
  -5   3   9       73.78       70.16      9.39 o 
  -4   3   9       24.09       22.08      7.11 o 
  -3   3   9      479.05      500.00      7.01 o 
  -2   3   9        1.62        2.21      0.99 o 
  -1   3   9       13.08       16.43      1.11 o 
   0   3   9      143.59      145.34      3.20 o 
   1   3   9       59.16       58.10      2.26 o 
   2   3   9      149.39      142.64      4.60 o 
   3   3   9        3.42        2.15      1.89 o 
   4   3   9       92.20       86.79      5.76 o 
   5   3   9        0.56        0.00      1.66 o 
   6   3   9        0.08        0.00      2.91 o 
 -10   4   9        4.07        1.64      2.48 o 
  -9   4   9       26.59       23.94      3.78 o 
  -8   4   9       80.15       63.54      5.32 o 
  -7   4   9      116.87      112.85      7.72 o 
  -6   4   9        1.25        2.17      1.54 o 
  -5   4   9       12.26       15.74      2.12 o 
  -4   4   9       27.73       24.54      2.85 o 
  -3   4   9      158.74      166.18      3.48 o 
  -2   4   9        2.44        2.68      0.94 o 
  -1   4   9      151.61      131.48      5.75 o 
   0   4   9       43.62       42.37      2.26 o 
   1   4   9       41.77       45.19      3.50 o 
   2   4   9      105.09      113.04      4.00 o 
   3   4   9       15.18       13.33      2.26 o 
   4   4   9        2.62        6.46      2.41 o 
   5   4   9        1.91        0.00      2.51 o 
 -10   5   9        6.40        8.54      3.31 o 
  -9   5   9        1.42        0.00      2.14 o 
  -8   5   9       59.20       52.83      5.22 o 
  -7   5   9        1.39        2.61      1.91 o 
  -6   5   9       29.22       27.49      3.65 o 
  -5   5   9       26.99       29.43      2.62 o 
  -4   5   9       41.12       40.32      3.04 o 
  -3   5   9      188.58      211.09      5.10 o 
  -2   5   9        8.93        9.92      1.87 o 
  -1   5   9      122.23      114.80      3.52 o 
   0   5   9        0.73        1.87      1.25 o 
   1   5   9       53.90       56.54      3.53 o 
   2   5   9       70.53       72.61      5.02 o 
   3   5   9        0.30        0.00      1.85 o 
   4   5   9       17.80       22.52      2.54 o 
  -9   6   9       22.26       24.00      4.29 o 
  -8   6   9        3.08        1.57      2.24 o 
  -7   6   9        0.01        0.00      1.91 o 
  -6   6   9        8.22        9.24      2.78 o 
  -5   6   9        2.10        0.77      1.98 o 
  -4   6   9        5.22        6.28      1.52 o 
  -3   6   9      913.89      897.55     17.00 o 
  -2   6   9       86.51       88.43      3.33 o 
  -1   6   9       15.32       15.11      1.73 o 
   0   6   9        4.75        4.84      1.62 o 
   1   6   9       14.86        9.47      2.09 o 
   2   6   9       12.32       12.43      2.07 o 
   3   6   9       12.70       17.86      2.41 o 
  -8   7   9       14.11       11.52      3.25 o 
  -7   7   9        3.79        5.52      2.85 o 
  -6   7   9        0.70        1.61      2.01 o 
  -5   7   9        7.49        8.40      2.15 o 
  -4   7   9        0.20        2.42      1.54 o 
  -3   7   9       36.58       43.97      3.04 o 
  -2   7   9       10.35       10.07      1.94 o 
  -1   7   9       56.28       61.46      3.61 o 
   0   7   9        9.46        9.62      2.75 o 
   1   7   9        4.38        3.74      2.44 o 
   2   7   9        1.78        5.56      1.91 o 
  -7   8   9        0.74        3.25      2.58 o 
  -6   8   9       11.98       14.26      3.72 o 
  -5   8   9       22.28       23.69      3.00 o 
  -4   8   9      101.97      112.62      7.10 o 
  -3   8   9        5.67        2.72      2.51 o 
  -2   8   9        0.55        1.36      1.71 o 
  -1   8   9        0.09        4.96      2.03 o 
   0   8   9        2.15        1.89      1.79 o 
   1   8   9        6.52        8.27      4.79 o 
  -5   9   9        2.00        6.53      3.08 o 
  -4   9   9        5.85        4.42      2.81 o 
  -3   9   9        1.18        0.00      1.48 o 
  -2   9   9        4.71        4.18      2.98 o 
  -4  -9  10       55.62       52.39      6.13 o 
  -3  -9  10        0.70        0.10      2.58 o 
  -2  -9  10        1.21        2.68      2.75 o 
  -1  -9  10        2.14        0.00      2.61 o 
   0  -9  10       10.07        2.85      3.21 o 
   1  -9  10       19.07       14.25      2.40 o 
   2  -9  10        0.01        2.22      1.66 o 
   3  -9  10        2.78        2.80      1.63 o 
  -5  -8  10        4.09        2.59      2.65 o 
  -4  -8  10        5.88        9.07      3.15 o 
  -3  -8  10       21.45       22.36      4.22 o 
  -2  -8  10        7.70       13.99      3.65 o 
  -1  -8  10       44.42       52.24      3.43 o 
   0  -8  10        6.67        5.64      1.49 o 
   1  -8  10        1.49        2.31      1.52 o 
   2  -8  10        1.78        1.08      1.51 o 
   3  -8  10        1.58        0.34      1.60 o 
   4  -8  10        0.14        0.00      1.54 o 
  -6  -7  10       34.17       31.18      8.62 o 
  -5  -7  10        0.54        1.16      1.32 o 
  -4  -7  10       24.32       26.98      2.37 o 
  -3  -7  10        5.03        4.85      2.75 o 
  -2  -7  10       89.16       98.80      6.43 o 
  -1  -7  10        0.02        0.00      1.14 o 
   0  -7  10      289.49      318.59      6.40 o 
   1  -7  10      256.60      259.59      5.80 o 
   2  -7  10       46.40       46.46      3.18 o 
   3  -7  10       17.05       12.63      4.17 o 
   4  -7  10        1.62        0.00      1.74 o 
   5  -7  10        4.19        6.53      2.71 o 
  -7  -6  10        0.99        1.67      2.44 o 
  -6  -6  10       19.86       11.89      2.45 o 
  -5  -6  10       89.82       73.11      3.67 o 
  -4  -6  10       11.45        8.65      1.46 o 
  -3  -6  10        1.75        1.30      1.17 o 
  -2  -6  10        2.67        0.00      1.57 o 
  -1  -6  10       49.56       51.76      4.05 o 
   0  -6  10      857.25      871.83     22.16 o 
   1  -6  10      103.68      112.43      4.54 o 
   2  -6  10       21.79       18.44      2.71 o 
   3  -6  10        2.23        2.71      1.86 o 
   4  -6  10        8.84        7.97      2.68 o 
   5  -6  10        3.72        4.52      2.54 o 
   6  -6  10        8.13        9.91      3.21 o 
  -7  -5  10        9.38        0.84      2.85 o 
  -6  -5  10       33.54       33.59      3.16 o 
  -5  -5  10      173.68      140.51      4.88 o 
  -4  -5  10        2.85        4.88      2.70 o 
  -3  -5  10       18.01       18.52      2.23 o 
  -2  -5  10       49.66       52.06      4.69 o 
  -1  -5  10       26.78       25.61      2.12 o 
   0  -5  10      114.96      113.70      3.47 o 
   1  -5  10       54.94       54.58      3.03 o 
   2  -5  10       13.25       14.20      2.68 o 
   3  -5  10        4.29        5.92      1.43 o 
   4  -5  10       26.08       28.47      3.73 o 
   5  -5  10        3.87        1.74      2.11 o 
   6  -5  10        2.32        1.21      2.18 o 
  -7  -4  10       19.89       24.44      4.89 o 
  -6  -4  10        7.35        8.02      1.72 o 
  -5  -4  10      190.02      185.43      5.60 o 
  -4  -4  10       25.21       29.48      2.35 o 
  -3  -4  10        0.37        0.17      2.28 o 
  -2  -4  10       33.24       37.11      2.33 o 
  -1  -4  10       46.74       43.32      4.87 o 
   0  -4  10       67.39       61.47      4.22 o 
   1  -4  10       17.12       18.11      2.64 o 
   2  -4  10       20.04       19.26      1.99 o 
   3  -4  10       31.07       27.05      3.52 o 
   4  -4  10       74.38       80.28      5.51 o 
   5  -4  10        1.15        2.41      2.31 o 
   6  -4  10       14.33       12.35      3.21 o 
  -9  -3  10       11.57        7.83      4.89 o 
  -8  -3  10        0.54        0.00      3.48 o 
  -7  -3  10       12.95        7.16      3.58 o 
  -6  -3  10       16.89       21.56      4.62 o 
  -5  -3  10       48.03       49.38      2.91 o 
  -4  -3  10       32.97       38.19      2.46 o 
  -3  -3  10        7.42        5.52      3.41 o 
  -2  -3  10       10.51       12.91      1.62 o 
  -1  -3  10      767.14      888.44     23.44 o 
   0  -3  10        0.05        1.41      1.71 o 
   1  -3  10       13.69       21.90      2.98 o 
   2  -3  10       40.17       38.33      3.55 o 
   3  -3  10      143.51      143.99      7.00 o 
   4  -3  10       33.91       36.56      2.67 o 
   5  -3  10        0.94        0.08      1.07 o 
   6  -3  10        5.17        5.56      2.03 o 
 -10  -2  10       25.00       26.42      6.80 o 
  -9  -2  10       37.01       31.04      6.39 o 
  -8  -2  10       22.21       18.92      5.32 o 
  -7  -2  10       25.95       20.36      4.69 o 
  -6  -2  10       50.38       53.10      6.03 o 
  -5  -2  10      106.02      102.42      3.94 o 
  -4  -2  10      122.35      125.77      4.19 o 
  -3  -2  10      119.88      108.07      3.77 o 
  -2  -2  10      118.58      125.97      8.00 o 
  -1  -2  10      263.75      258.58      6.10 o 
   0  -2  10       16.03       16.43      2.19 o 
   1  -2  10        0.37        1.37      1.81 o 
   2  -2  10       55.28       53.93      4.32 o 
   3  -2  10      199.76      206.19      5.07 o 
   4  -2  10        1.07        1.04      1.29 o 
   5  -2  10        0.72        1.15      1.07 o 
   6  -2  10        3.32        6.86      1.98 o 
   7  -2  10        4.08        1.88      1.93 o 
 -10  -1  10        4.96        0.00      4.29 o 
  -9  -1  10      351.22      346.51     16.37 o 
  -8  -1  10       53.10       40.77      3.66 o 
  -7  -1  10       75.63       90.99      4.70 o 
  -6  -1  10     1349.86     1380.51     23.87 o 
  -5  -1  10       21.14       16.99      3.63 o 
  -4  -1  10       35.01       36.73      1.92 o 
  -3  -1  10        8.55        7.23      1.32 o 
  -2  -1  10      164.95      161.56      6.51 o 
  -1  -1  10        6.92        3.93      1.05 o 
   0  -1  10       99.37       85.07      2.57 o 
   1  -1  10       86.14       76.98      2.03 o 
   2  -1  10       11.01        8.07      1.12 o 
   3  -1  10      157.88      165.67      4.64 o 
   4  -1  10        0.46        0.00      1.16 o 
   5  -1  10        1.04        0.00      0.93 o 
   6  -1  10        2.06        4.77      2.23 o 
 -10   0  10       20.61       20.47      3.28 o 
  -9   0  10       29.23       34.56      3.54 o 
  -8   0  10       42.65       44.90      3.70 o 
  -7   0  10        4.89        6.81      3.85 o 
  -6   0  10      660.92      671.61     13.66 o 
  -5   0  10        9.97        8.39      1.93 o 
  -4   0  10       22.96       18.19      3.73 o 
  -3   0  10      268.19      246.00      4.83 o 
  -2   0  10        8.27        8.94      0.80 o 
  -1   0  10        8.52        6.69      0.89 o 
   0   0  10       40.62       40.33      1.50 o 
   1   0  10       12.68       10.44      1.06 o 
   2   0  10        8.51       12.00      2.46 o 
   3   0  10      689.15      628.06     19.02 o 
   4   0  10       46.06       47.95      4.35 o 
   5   0  10        6.12        2.54      1.64 o 
   6   0  10        5.37        7.37      3.35 o 
 -10   1  10        6.11        3.30      2.25 o 
  -9   1  10       77.02       77.87     10.78 o 
  -8   1  10        1.37        4.75      1.87 o 
  -7   1  10       49.53       44.77      3.36 o 
  -6   1  10      157.09      159.44      5.53 o 
  -5   1  10       56.33       54.91      3.09 o 
  -4   1  10        1.56        3.78      1.35 o 
  -3   1  10       39.58       34.61      2.48 o 
  -2   1  10       89.05       85.53      2.23 o 
  -1   1  10      371.54      390.21      4.86 o 
   0   1  10       85.47       87.09      2.23 o 
   1   1  10        0.23        0.56      0.78 o 
   2   1  10       17.98       15.56      2.21 o 
   3   1  10     1002.89      968.38     18.49 o 
   4   1  10        0.38        2.45      1.92 o 
   5   1  10       85.49       74.29      6.56 o 
   6   1  10        0.04        0.00      2.68 o 
 -10   2  10        5.86        5.31      4.80 o 
  -9   2  10       25.68       25.42      3.13 o 
  -8   2  10        0.03        0.00      1.47 o 
  -7   2  10        3.53        5.77      1.96 o 
  -6   2  10       69.23       65.41      5.47 o 
  -5   2  10        5.91        3.63      1.53 o 
  -4   2  10        3.23        3.40      1.17 o 
  -3   2  10       76.49       76.73      2.45 o 
  -2   2  10      507.75      495.18      6.73 o 
  -1   2  10        0.02        0.00      1.01 o 
   0   2  10       87.24       90.77      3.10 o 
   1   2  10      110.50       98.82      3.54 o 
   2   2  10      114.64      110.69      4.84 o 
   3   2  10      101.83       90.63     11.17 o 
   4   2  10        8.70        6.43      2.25 o 
   5   2  10        9.64        8.49      3.10 o 
   6   2  10        0.01        0.00      2.51 o 
 -10   3  10       47.23       55.31      5.39 o 
  -9   3  10        5.43        5.54      2.86 o 
  -8   3  10       31.71       18.41      3.45 o 
  -7   3  10      391.78      352.87      8.97 o 
  -6   3  10       46.74       41.32      4.65 o 
  -5   3  10        9.91        9.93      1.95 o 
  -4   3  10       25.34       19.57      3.20 o 
  -3   3  10       65.37       60.66      2.11 o 
  -2   3  10      469.05      493.54     12.44 o 
  -1   3  10       24.59       29.42      1.91 o 
   0   3  10      199.13      207.52      4.93 o 
   1   3  10        0.55        0.77      1.03 o 
   2   3  10        2.24        0.00      1.71 o 
   3   3  10      166.03      164.63      6.62 o 
   4   3  10       27.20       26.24      4.45 o 
   5   3  10        1.50        0.00      2.68 o 
 -10   4  10        7.30        1.91      2.51 o 
  -9   4  10        0.91        4.62      2.41 o 
  -8   4  10        4.92        2.61      2.01 o 
  -7   4  10      293.12      262.81     10.45 o 
  -6   4  10       47.35       45.74      3.24 o 
  -5   4  10        0.97        0.90      1.46 o 
  -4   4  10        1.13        1.59      1.13 o 
  -3   4  10        3.15        2.52      1.16 o 
  -2   4  10       30.07       28.62      1.86 o 
  -1   4  10        4.41        6.02      1.68 o 
   0   4  10       12.36       11.24      2.66 o 
   1   4  10       50.50       48.59      4.00 o 
   2   4  10        0.17        2.12      1.18 o 
   3   4  10        0.55        0.90      1.37 o 
   4   4  10        0.32        0.00      1.24 o 
  -9   5  10        1.79        0.00      2.24 o 
  -8   5  10       30.10       32.58      4.29 o 
  -7   5  10        7.65        1.77      2.21 o 
  -6   5  10       11.78       10.43      2.63 o 
  -5   5  10       71.19       72.77      3.74 o 
  -4   5  10       31.63       33.81      2.38 o 
  -3   5  10        2.72        2.93      1.21 o 
  -2   5  10      190.47      185.85      4.63 o 
  -1   5  10       31.35       35.03      2.24 o 
   0   5  10       92.58       95.52      4.34 o 
   1   5  10        1.19        3.01      3.45 o 
   2   5  10       19.48       17.33      2.65 o 
   3   5  10        5.15        5.30      1.97 o 
   4   5  10        2.06        3.21      2.55 o 
  -9   6  10        5.41        6.06      3.15 o 
  -8   6  10        0.28        0.94      2.24 o 
  -7   6  10        0.22        0.00      2.14 o 
  -6   6  10        1.80        2.38      2.14 o 
  -5   6  10       20.62       14.23      3.28 o 
  -4   6  10       10.83       11.31      1.63 o 
  -3   6  10      457.07      474.10     10.10 o 
  -2   6  10       20.15       21.96      2.40 o 
  -1   6  10        0.26        0.00      1.26 o 
   0   6  10        0.75        0.00      1.34 o 
   1   6  10        2.93        3.40      3.06 o 
   2   6  10       58.60       63.29      4.42 o 
   3   6  10        0.62        0.90      3.48 o 
  -8   7  10        1.41        5.99      2.68 o 
  -7   7  10        0.18        1.94      2.41 o 
  -6   7  10       21.52       23.50      4.18 o 
  -5   7  10       30.41       28.88      5.29 o 
  -4   7  10        8.39        9.15      1.61 o 
  -3   7  10      326.45      349.68      8.62 o 
  -2   7  10      122.46      107.89      4.53 o 
  -1   7  10       43.32       55.34      3.92 o 
   0   7  10        9.92       12.01      2.47 o 
   1   7  10        2.06        1.60      1.68 o 
   2   7  10        5.79        3.21      4.52 o 
  -7   8  10        8.60        6.09      3.08 o 
  -6   8  10        5.50        3.28      2.71 o 
  -5   8  10        4.31        2.88      2.11 o 
  -4   8  10        1.47        1.70      1.90 o 
  -3   8  10      121.07      111.06     11.08 o 
  -2   8  10        0.00        0.00      1.41 o 
  -1   8  10        0.00        1.90      3.21 o 
   0   8  10        1.17        2.28      4.05 o 
  -3  -9  11       39.59       55.21      6.13 o 
  -2  -9  11        4.91        8.14      3.65 o 
  -1  -9  11        1.12        4.35      3.08 o 
   0  -9  11       34.29       32.91      5.06 o 
   1  -9  11        2.24        5.29      1.95 o 
   2  -9  11        0.07        0.77      2.81 o 
  -5  -8  11        3.09        3.58      3.01 o 
  -4  -8  11        0.50        0.47      2.41 o 
  -3  -8  11        0.48        0.00      2.31 o 
  -2  -8  11        1.75        0.00      2.28 o 
  -1  -8  11        0.39        0.00      1.62 o 
   0  -8  11       45.67       44.63      3.28 o 
   1  -8  11       64.38       64.47      3.17 o 
   2  -8  11        7.71       10.57      3.31 o 
   3  -8  11        3.08        4.45      2.68 o 
  -6  -7  11        5.35        4.52      2.81 o 
  -5  -7  11       72.47       86.41      6.63 o 
  -4  -7  11        0.06        0.54      2.21 o 
  -3  -7  11        2.50        2.43      1.78 o 
  -2  -7  11       10.69       10.98      3.01 o 
  -1  -7  11       10.41        8.96      1.87 o 
   0  -7  11        7.74       10.13      1.58 o 
   1  -7  11        7.58        8.07      1.59 o 
   2  -7  11        0.09        0.00      1.08 o 
   3  -7  11       11.57       16.09      2.54 o 
   4  -7  11        0.39        1.04      2.11 o 
  -5  -6  11       73.54       83.07      4.13 o 
  -4  -6  11       27.80       20.29      2.61 o 
  -3  -6  11       59.61       63.95      2.72 o 
  -2  -6  11      101.27      103.61      5.83 o 
  -1  -6  11      268.96      279.28     10.98 o 
   0  -6  11       17.45       16.64      2.95 o 
   1  -6  11        3.45        5.05      2.88 o 
   2  -6  11       12.96       10.51      1.75 o 
   3  -6  11       18.72       22.48      2.46 o 
   4  -6  11        2.20        0.00      1.71 o 
   5  -6  11        0.09        0.00      2.14 o 
  -7  -5  11       12.68       12.42      4.49 o 
  -6  -5  11       13.57        6.94      1.83 o 
  -5  -5  11       10.02        8.79      1.83 o 
  -4  -5  11       90.35       85.51      6.06 o 
  -3  -5  11       13.68       12.48      1.86 o 
  -2  -5  11        0.29        1.41      2.21 o 
  -1  -5  11       44.55       39.57      3.62 o 
   0  -5  11       32.77       28.99      3.21 o 
   1  -5  11        2.13        1.34      1.47 o 
   2  -5  11       29.78       33.51      3.92 o 
   3  -5  11        0.83        0.00      1.19 o 
   4  -5  11       30.62       22.67      2.86 o 
   5  -5  11       29.28       23.64      4.05 o 
  -7  -4  11        2.80        1.91      3.18 o 
  -6  -4  11       32.46       26.17      7.10 o 
  -5  -4  11        4.82        5.60      1.66 o 
  -4  -4  11        4.32        3.49      2.26 o 
  -3  -4  11        7.43        6.32      1.47 o 
  -2  -4  11        3.65        6.75      2.24 o 
  -1  -4  11      113.47      131.87      7.23 o 
   1  -4  11       14.05       18.51      2.78 o 
   2  -4  11        0.03        0.80      1.71 o 
   3  -4  11        7.72        7.50      2.58 o 
   4  -4  11       12.83       17.97      2.29 o 
   5  -4  11       16.83       16.77      3.52 o 
   6  -4  11        4.93        5.62      3.01 o 
  -9  -3  11        4.99        0.00      3.78 o 
  -8  -3  11        4.10        1.31      2.95 o 
  -7  -3  11       92.57       97.22      8.44 o 
  -6  -3  11       13.03       15.62      2.56 o 
  -5  -3  11        2.81        0.95      1.29 o 
  -4  -3  11        0.35        0.00      1.07 o 
  -3  -3  11      140.57      169.86      6.38 o 
  -2  -3  11       72.13       73.25      4.82 o 
  -1  -3  11      330.17      357.17     12.76 o 
   0  -3  11      234.97      228.70      9.34 o 
   1  -3  11      232.23      225.05      9.07 o 
   2  -3  11      244.72      253.79      6.86 o 
   3  -3  11       21.73       15.10      2.85 o 
   4  -3  11       23.76       25.83      3.33 o 
   5  -3  11       30.01       38.45      2.94 o 
   6  -3  11        0.23        1.54      2.41 o 
  -9  -2  11       26.05       34.65      6.76 o 
  -8  -2  11        9.06       12.52      4.82 o 
  -7  -2  11        0.30        0.00      3.31 o 
  -6  -2  11      106.46      108.57      8.00 o 
  -5  -2  11      149.04      160.76      5.22 o 
  -4  -2  11       35.81       36.68      2.51 o 
  -3  -2  11        9.96       11.03      1.89 o 
  -2  -2  11        1.19        1.03      1.09 o 
  -1  -2  11       35.15       39.22      3.20 o 
   0  -2  11        3.01        1.75      1.11 o 
   1  -2  11       24.54       25.04      3.38 o 
   2  -2  11        5.99       10.31      2.75 o 
   3  -2  11        0.35        1.16      1.19 o 
   4  -2  11        0.22        1.19      1.35 o 
   5  -2  11        4.47        7.04      1.57 o 
   6  -2  11        1.07        1.43      1.79 o 
 -10  -1  11       84.81       79.55      8.84 o 
  -9  -1  11        3.82        1.17      4.29 o 
  -8  -1  11       10.05       12.79      2.70 o 
  -7  -1  11        2.13        2.85      2.16 o 
  -6  -1  11      308.29      333.82      8.98 o 
  -5  -1  11       27.18       19.52      2.40 o 
  -4  -1  11      100.01       94.35      4.36 o 
  -3  -1  11      231.50      213.78      4.63 o 
  -2  -1  11        0.00        2.01      1.02 o 
  -1  -1  11      351.09      351.62      8.00 o 
   0  -1  11        2.90        2.61      1.10 o 
   1  -1  11       75.53       73.09      2.75 o 
   2  -1  11      136.02      122.29      3.45 o 
   3  -1  11        2.89        1.70      1.32 o 
   4  -1  11       23.48       12.19      1.82 o 
   5  -1  11        0.18        0.00      1.76 o 
   6  -1  11        2.21        0.00      2.85 o 
 -10   0  11        9.67       11.46      2.97 o 
  -9   0  11        3.00        4.40      2.12 o 
  -8   0  11        0.01        0.00      1.68 o 
  -7   0  11       43.84       54.95      8.60 o 
  -6   0  11       53.50       52.50      3.59 o 
  -5   0  11       14.34       15.65      2.28 o 
  -4   0  11        4.92        2.27      1.40 o 
  -3   0  11       17.83       19.27      1.54 o 
  -2   0  11       84.22       83.09      2.83 o 
  -1   0  11        2.84        4.41      0.88 o 
   0   0  11      146.09      144.71      3.25 o 
   1   0  11       80.60       78.46      2.69 o 
   2   0  11       24.74       25.52      2.68 o 
   3   0  11      101.57       71.78      4.24 o 
   4   0  11      249.29      230.78      5.86 o 
   5   0  11        0.10        0.00      1.55 o 
   6   0  11        5.71        2.54      2.88 o 
 -10   1  11       29.08       23.77      3.36 o 
  -9   1  11        0.03        0.00      3.77 o 
  -8   1  11        0.17        0.88      1.70 o 
  -7   1  11       74.73       62.62      3.85 o 
  -6   1  11        2.12        3.00      4.37 o 
  -5   1  11       97.07       92.09      4.12 o 
  -4   1  11       52.04       51.04      3.38 o 
  -3   1  11       25.50       34.05      3.18 o 
  -2   1  11      529.64      504.10      6.87 o 
  -1   1  11       18.56       18.43      1.09 o 
   0   1  11       78.61       80.90      2.78 o 
   1   1  11        5.55        5.95      1.29 o 
   2   1  11       41.36       34.98      3.90 o 
   3   1  11       86.45       86.56      4.77 o 
   4   1  11      117.54      126.78      4.36 o 
   5   1  11        1.33        2.95      2.78 o 
 -10   2  11        5.61        2.24      2.15 o 
  -9   2  11        0.23        3.45      1.97 o 
  -8   2  11        4.01        3.16      1.84 o 
  -7   2  11        0.12        0.00      1.34 o 
  -6   2  11       53.17       49.41      5.61 o 
  -5   2  11       41.15       31.30      2.73 o 
  -4   2  11        0.05        0.00      1.84 o 
  -3   2  11       21.09       16.16      2.05 o 
  -2   2  11       66.79       65.58      2.15 o 
  -1   2  11       11.71       14.42      1.85 o 
   0   2  11       62.74       70.18      2.86 o 
   1   2  11        0.19        0.84      1.81 o 
   2   2  11       18.69       18.25      3.72 o 
   3   2  11       16.48       11.87      3.01 o 
   4   2  11       28.86       20.46      3.02 o 
   5   2  11        2.93        6.19      3.28 o 
 -10   3  11        4.70        5.61      2.90 o 
  -9   3  11        6.41        3.29      2.64 o 
  -8   3  11        9.87       13.28      2.51 o 
  -7   3  11       53.72       48.77      3.55 o 
  -6   3  11       45.30       45.70      5.36 o 
  -5   3  11        4.80        1.82      1.40 o 
  -4   3  11       40.61       35.56      2.78 o 
  -3   3  11        0.00        0.00      0.76 o 
  -2   3  11        8.79       10.00      1.83 o 
  -1   3  11      621.37      613.02     22.59 o 
   0   3  11       40.30       43.25      2.42 o 
   1   3  11       38.22       33.42      3.40 o 
   2   3  11       67.10       58.89      9.74 o 
   3   3  11       20.09       25.66      3.23 o 
   4   3  11       11.47        8.14      3.25 o 
  -9   4  11        3.18        0.00      1.87 o 
  -8   4  11        3.48        2.01      2.08 o 
  -7   4  11       21.59       24.54      3.68 o 
  -6   4  11        0.96        0.00      1.64 o 
  -5   4  11       12.60       12.98      2.11 o 
  -4   4  11       42.41       43.69      2.64 o 
  -3   4  11        0.96        1.18      1.12 o 
  -2   4  11       12.46       14.55      2.12 o 
  -1   4  11        9.42       14.88      3.77 o 
   0   4  11       43.02       38.56      3.02 o 
   1   4  11        1.83        0.97      1.42 o 
   2   4  11       14.38       14.99      2.43 o 
   3   4  11       58.20       66.70      5.02 o 
   4   4  11        1.62        3.38      3.11 o 
  -9   5  11        0.23        0.00      1.98 o 
  -8   5  11        0.00        0.94      2.21 o 
  -7   5  11       15.27       17.88      3.58 o 
  -6   5  11       17.60       18.18      3.45 o 
  -5   5  11       38.98       32.91      4.05 o 
  -4   5  11       24.74       28.03      2.87 o 
  -3   5  11       53.05       49.04      2.53 o 
  -2   5  11        3.82        5.78      1.39 o 
  -1   5  11       58.94       66.43      3.72 o 
   0   5  11        3.42        4.33      1.57 o 
   1   5  11       14.08       10.93      2.14 o 
   2   5  11        0.03        2.66      1.52 o 
   3   5  11       87.65       94.07      5.26 o 
  -8   6  11        0.60        3.78      2.68 o 
  -7   6  11        2.80        7.33      2.68 o 
  -6   6  11        1.36        0.94      2.04 o 
  -5   6  11       34.59       27.08      3.92 o 
  -4   6  11       62.89       64.87      3.99 o 
  -3   6  11      410.96      423.88      9.47 o 
  -2   6  11      290.46      288.48      6.41 o 
  -1   6  11        4.41        6.34      1.99 o 
   0   6  11        9.25        6.57      2.58 o 
   1   6  11        7.29        5.23      1.77 o 
   2   6  11       29.81       35.20      4.70 o 
  -7   7  11       21.15       28.96      4.59 o 
  -6   7  11        0.01        0.00      1.67 o 
  -5   7  11       36.79       39.11      3.56 o 
  -4   7  11       63.82       57.67      4.37 o 
  -3   7  11       91.21       87.05      3.60 o 
  -2   7  11      112.46      126.19      5.42 o 
  -1   7  11        0.76        3.05      1.83 o 
   0   7  11        0.51        4.27      1.96 o 
   1   7  11        0.10        4.72      4.55 o 
  -6   8  11       41.71       60.16      6.06 o 
  -5   8  11        0.35        2.56      2.13 o 
  -4   8  11        1.11        1.15      1.75 o 
  -3   8  11        0.36        0.70      2.21 o 
  -2   8  11       64.43       75.43      5.79 o 
  -1  -9  12        5.48        7.10      3.52 o 
   0  -9  12        5.07       11.52      2.37 o 
  -4  -8  12        0.01        3.18      2.81 o 
  -3  -8  12        1.47        1.41      2.61 o 
  -2  -8  12       21.33       20.19      4.18 o 
  -1  -8  12       11.73        9.41      1.68 o 
   0  -8  12        6.83       12.65      1.86 o 
   1  -8  12       20.43       20.95      3.06 o 
   2  -8  12        1.36        1.29      1.84 o 
  -4  -7  12       13.35       13.76      3.41 o 
  -3  -7  12       35.56       49.42      5.06 o 
  -2  -7  12        0.13        0.33      2.38 o 
  -1  -7  12      206.68      233.50      7.01 o 
   0  -7  12       99.43      104.92      4.82 o 
   1  -7  12        0.11        0.66      1.24 o 
   2  -7  12       16.01       17.69      2.54 o 
   3  -7  12        3.73       12.36      2.88 o 
   4  -7  12        6.24        8.54      3.11 o 
  -5  -6  12        0.62        1.34      2.78 o 
  -4  -6  12        1.54        0.00      2.24 o 
  -3  -6  12       16.10       17.74      3.85 o 
  -2  -6  12       80.54       86.61      5.22 o 
  -1  -6  12        9.97        7.83      2.28 o 
   0  -6  12      579.24      586.34     18.46 o 
   1  -6  12      102.26      112.56      6.85 o 
   2  -6  12       52.66       60.69      3.06 o 
   3  -6  12        0.71        2.51      2.14 o 
   4  -6  12        1.93        1.94      2.34 o 
  -5  -5  12       81.25       64.79      3.57 o 
  -4  -5  12       34.92       30.24      3.48 o 
  -3  -5  12       15.58        9.50      2.03 o 
  -2  -5  12       25.59       26.12      2.40 o 
  -1  -5  12       18.57       18.21      3.68 o 
   0  -5  12       15.72       23.57      3.15 o 
   1  -5  12        1.02        1.24      2.31 o 
   2  -5  12       24.48       21.59      3.45 o 
   3  -5  12        0.10        0.00      1.66 o 
   4  -5  12       32.45       56.09      3.68 o 
   5  -5  12        5.33        1.47      2.68 o 
  -7  -4  12        4.75        3.62      3.41 o 
  -6  -4  12        2.47        2.95      1.61 o 
  -5  -4  12      199.01      176.36      7.68 o 
  -4  -4  12       80.77       79.73      3.77 o 
  -3  -4  12       14.12       13.61      1.88 o 
  -2  -4  12       12.23       11.90      1.81 o 
  -1  -4  12        1.70        1.76      1.20 o 
   0  -4  12       40.68       50.92      4.79 o 
   1  -4  12       65.91       85.84      5.49 o 
   2  -4  12       29.46       31.84      3.75 o 
   3  -4  12        2.88        3.72      2.28 o 
   4  -4  12        6.14        3.20      1.69 o 
   5  -4  12        1.99        1.72      3.13 o 
  -9  -3  12        1.50        0.00      4.42 o 
  -8  -3  12       17.86       17.54      5.32 o 
  -7  -3  12        0.81        0.00      2.78 o 
  -6  -3  12       50.69       54.47      3.34 o 
  -5  -3  12      106.41      118.66      4.68 o 
  -4  -3  12       45.80       39.71      2.79 o 
  -3  -3  12        2.57        1.93      2.04 o 
  -2  -3  12        7.46        6.20      1.41 o 
  -1  -3  12      136.60      137.62      4.58 o 
   0  -3  12       16.76       16.27      1.85 o 
   1  -3  12      115.57      107.74      6.43 o 
   2  -3  12       15.70       16.94      2.15 o 
   3  -3  12        0.67        2.88      1.52 o 
   4  -3  12       65.58       67.01      3.67 o 
   5  -3  12        4.81        4.82      1.74 o 
  -9  -2  12        2.80        0.00      4.18 o 
  -8  -2  12        6.03        3.78      4.32 o 
  -7  -2  12        3.76        1.51      3.48 o 
  -6  -2  12       22.04       23.13      4.62 o 
  -5  -2  12       43.21       43.65      2.95 o 
  -4  -2  12       55.90       55.42      3.11 o 
  -3  -2  12        2.20        1.77      1.13 o 
  -2  -2  12       84.49       84.28      3.59 o 
  -1  -2  12        0.24        0.00      1.07 o 
   0  -2  12        2.96        0.00      2.44 o 
   1  -2  12        7.58        3.61      1.37 o 
   2  -2  12       56.79       48.56      2.70 o 
   3  -2  12       20.93       29.10      4.90 o 
   4  -2  12        4.34        2.88      1.70 o 
   5  -2  12        1.33        0.28      1.27 o 
  -9  -1  12        1.22        3.35      4.45 o 
  -8  -1  12        0.08        0.82      2.03 o 
  -7  -1  12        3.88        3.58      2.63 o 
  -6  -1  12      530.16      555.33     16.82 o 
  -5  -1  12        3.07        2.24      1.81 o 
  -4  -1  12       13.22       14.00      1.56 o 
  -3  -1  12        2.27        2.30      1.15 o 
  -2  -1  12       93.68       95.89      3.70 o 
  -1  -1  12      164.87      172.65      5.02 o 
   0  -1  12       15.45       12.63      1.65 o 
   1  -1  12       46.80       48.90      2.27 o 
   2  -1  12       78.41       85.11      3.40 o 
   3  -1  12       38.41       30.24      2.37 o 
   4  -1  12       88.64       67.73      3.30 o 
   5  -1  12        0.14        0.00      1.62 o 
 -10   0  12      107.03      114.89      6.24 o 
  -9   0  12       14.32       14.33      2.94 o 
  -8   0  12        0.63        0.00      1.72 o 
  -7   0  12       17.39       16.67      2.66 o 
  -6   0  12     1433.10     1386.95     24.16 o 
  -5   0  12        6.48        7.19      2.33 o 
  -4   0  12      423.67      419.59      9.71 o 
  -3   0  12       29.00       27.28      2.67 o 
  -2   0  12        0.96        1.25      0.93 o 
  -1   0  12        0.02        0.00      1.18 o 
   0   0  12       20.68       26.00      1.77 o 
   1   0  12        1.11        1.30      1.99 o 
   2   0  12        0.03        1.07      2.41 o 
   3   0  12       26.73       25.85      3.04 o 
   4   0  12      175.88      180.05      5.31 o 
   5   0  12        1.33        2.95      3.15 o 
 -10   1  12       13.52       19.88      5.29 o 
  -9   1  12        6.14        3.78      2.22 o 
  -8   1  12        0.07        0.47      1.65 o 
  -7   1  12       23.86       23.82      2.87 o 
  -6   1  12      157.34      153.31      5.69 o 
  -5   1  12       43.43       43.42      8.97 o 
  -4   1  12       67.24       71.85      4.03 o 
  -3   1  12       29.00       31.37      3.08 o 
  -2   1  12       71.30       71.27      7.06 o 
  -1   1  12       17.79       18.68      1.71 o 
   0   1  12        3.70        3.89      1.33 o 
   1   1  12       31.44       29.36      4.35 o 
   2   1  12        0.00        0.00      2.14 o 
   3   1  12       24.50       21.76      4.29 o 
   4   1  12        0.16        0.00      2.48 o 
   5   1  12        8.69       10.45      3.92 o 
 -10   2  12        1.53        1.71      3.43 o 
  -9   2  12        2.48        2.22      3.26 o 
  -8   2  12       15.89       13.12      2.48 o 
  -7   2  12       36.07       28.41      3.09 o 
  -6   2  12        6.60        8.04      1.96 o 
  -5   2  12       17.76       18.29      2.41 o 
  -4   2  12       63.94       65.95      3.69 o 
  -3   2  12       56.80       58.05      3.42 o 
  -2   2  12       27.36       36.66      3.16 o 
  -1   2  12       24.64       23.84      3.78 o 
   0   2  12        1.29        1.07      1.81 o 
   1   2  12       98.03       80.85      6.36 o 
   2   2  12        1.31        0.00      2.04 o 
   3   2  12       68.55       50.08      5.83 o 
  -9   3  12       11.48       11.10      3.50 o 
  -8   3  12       22.29       24.13      3.06 o 
  -7   3  12       21.36       20.96      2.82 o 
  -6   3  12       13.42       12.95      2.29 o 
  -5   3  12       33.06       34.08      2.93 o 
  -4   3  12       20.98       19.18      2.38 o 
  -3   3  12        0.40        0.00      1.95 o 
  -2   3  12      527.14      513.68      8.97 o 
  -1   3  12       78.53       71.21      5.86 o 
   0   3  12        2.27        3.31      2.24 o 
   1   3  12       12.99       12.58      2.15 o 
   2   3  12       23.43       24.46      2.75 o 
  -9   4  12       19.94       24.17      4.15 o 
  -8   4  12        1.92        0.00      1.87 o 
  -7   4  12       40.07       32.87      3.19 o 
  -6   4  12       16.18       19.42      3.38 o 
  -5   4  12        3.74        4.95      1.66 o 
  -4   4  12       67.79       65.06      7.52 o 
  -3   4  12      123.83      125.79      4.13 o 
  -2   4  12        0.71        1.90      2.46 o 
  -1   4  12        3.12        2.02      1.34 o 
   0   4  12        3.46        3.11      1.56 o 
   1   4  12       42.41       39.64      3.34 o 
   2   4  12       18.88       23.43      4.08 o 
   3   4  12       33.43       33.32      6.03 o 
  -9   5  12        9.34        7.47      2.81 o 
  -8   5  12        1.60        1.14      2.31 o 
  -7   5  12       36.03       28.37      3.17 o 
  -6   5  12        9.61        6.60      2.68 o 
  -5   5  12        1.84        0.00      2.04 o 
  -4   5  12       66.86       63.89      4.13 o 
  -3   5  12       13.68       12.39      1.57 o 
  -2   5  12      105.44      100.49      3.72 o 
  -1   5  12        0.01        1.34      1.49 o 
   0   5  12        0.30        0.00      2.31 o 
   1   5  12       11.30        9.58      2.20 o 
   2   5  12       11.63        7.67      2.21 o 
  -8   6  12        2.08        0.17      2.48 o 
  -7   6  12        5.97        6.29      2.85 o 
  -6   6  12       16.41       14.97      3.48 o 
  -5   6  12       34.73       37.50      6.81 o 
  -4   6  12       93.96       92.55      4.01 o 
  -3   6  12       25.71       27.84      2.26 o 
  -2   6  12       90.43       89.61      4.48 o 
  -1   6  12        1.00        0.05      1.60 o 
   0   6  12       12.41       15.84      2.69 o 
   1   6  12        9.19        6.65      3.01 o 
  -7   7  12        7.16        7.20      3.15 o 
  -6   7  12       14.72        9.17      3.41 o 
  -5   7  12        1.10        4.26      2.01 o 
  -4   7  12        3.15        1.81      1.32 o 
  -3   7  12       23.39       22.76      2.23 o 
  -2   7  12        3.69        6.97      2.43 o 
  -1   7  12        0.89        2.88      2.01 o 
  -3  -8  13        4.22        0.00      2.61 o 
  -2  -8  13       20.91       28.73      4.75 o 
  -1  -8  13        2.72        2.75      1.88 o 
   0  -8  13       11.00       12.51      1.88 o 
   1  -8  13       60.90       56.51      4.06 o 
  -2  -7  13       10.51       13.14      2.18 o 
  -1  -7  13       17.50       18.92      2.53 o 
   0  -7  13        3.70        4.76      1.87 o 
   1  -7  13      234.85      268.75      8.14 o 
   2  -7  13       41.75       48.03      3.05 o 
   3  -7  13       34.58       41.94      5.10 o 
  -3  -6  13        1.30        0.30      1.54 o 
  -2  -6  13       44.29       49.77      2.58 o 
  -1  -6  13       50.60       55.81      4.69 o 
   0  -6  13       12.84        8.56      1.96 o 
   1  -6  13      156.75      200.97      6.72 o 
   2  -6  13        1.08        0.00      1.42 o 
   3  -6  13        5.82       11.70      2.24 o 
  -5  -5  13        0.80        0.00      2.54 o 
  -4  -5  13       48.68       39.54      5.26 o 
  -3  -5  13       11.62        7.59      1.76 o 
  -2  -5  13        0.45        0.38      1.23 o 
  -1  -5  13       23.20       27.85      4.39 o 
   0  -5  13        8.64        5.36      2.11 o 
   1  -5  13        0.24        2.14      1.64 o 
   2  -5  13        0.38        0.00      1.47 o 
   3  -5  13        0.04        0.00      1.29 o 
   4  -5  13        0.00        0.93      1.61 o 
  -7  -4  13       25.72       21.36      5.19 o 
  -6  -4  13        7.78        2.95      3.25 o 
  -5  -4  13      101.98       89.79      7.23 o 
  -4  -4  13       40.18       32.06      2.67 o 
  -3  -4  13       11.96       15.09      2.12 o 
  -2  -4  13        1.12        0.00      1.26 o 
  -1  -4  13       16.57       19.99      2.18 o 
   0  -4  13       57.56       68.50      5.49 o 
   1  -4  13        5.53        3.04      1.46 o 
   2  -4  13        0.08        2.38      1.94 o 
   3  -4  13        0.01        0.50      2.04 o 
   4  -4  13        3.72        3.27      3.43 o 
  -7  -3  13        4.17        8.20      3.88 o 
  -6  -3  13        0.01        1.87      2.91 o 
  -5  -3  13       31.53       27.12      2.62 o 
  -4  -3  13       11.73        8.06      2.11 o 
  -3  -3  13       13.21       14.85      1.97 o 
  -2  -3  13        5.28        6.49      2.51 o 
  -1  -3  13       20.99       21.27      2.17 o 
   0  -3  13      162.91      156.97      7.55 o 
   1  -3  13       16.28       12.15      1.83 o 
   2  -3  13        2.04        0.00      1.27 o 
   3  -3  13        0.08        1.54      2.11 o 
   4  -3  13        2.00        0.00      2.21 o 
   5  -3  13       32.02       40.05      3.34 o 
  -9  -2  13       27.08       43.52      7.47 o 
  -8  -2  13        0.21        0.00      3.18 o 
  -7  -2  13        1.97        0.00      3.52 o 
  -6  -2  13       19.44       13.86      3.68 o 
  -5  -2  13      382.75      393.83     13.86 o 
  -4  -2  13       24.64       21.80      2.31 o 
  -3  -2  13        1.06        0.25      1.26 o 
  -2  -2  13      118.25      114.64      4.33 o 
  -1  -2  13        1.31        0.00      2.11 o 
   0  -2  13      850.73      863.30     15.42 o 
   1  -2  13      163.31      165.85      5.16 o 
   2  -2  13       58.11       57.59      3.11 o 
   3  -2  13        0.34        0.00      1.61 o 
   4  -2  13        0.06        0.00      1.71 o 
   5  -2  13        1.02        0.05      1.35 o 
  -9  -1  13        0.10        3.18      4.59 o 
  -8  -1  13       15.00       11.10      2.73 o 
  -7  -1  13        0.12        0.29      2.31 o 
  -6  -1  13      114.37      126.71      5.64 o 
  -5  -1  13      698.52      730.15     14.93 o 
  -4  -1  13       28.46       30.55      2.50 o 
  -3  -1  13       58.22       57.97      4.60 o 
  -2  -1  13       33.44       35.61      2.51 o 
  -1  -1  13       27.36       34.28      3.72 o 
   0  -1  13       36.91       30.71      4.05 o 
   1  -1  13        0.00        0.28      1.02 o 
   2  -1  13        1.11        1.67      2.24 o 
   3  -1  13        0.27        0.00      1.51 o 
   4  -1  13       26.13       25.14      3.57 o 
  -9   0  13        0.00        0.05      3.72 o 
  -8   0  13        2.25        2.89      2.06 o 
  -7   0  13        4.64        3.79      2.88 o 
  -6   0  13       10.93       14.72      4.60 o 
  -5   0  13      212.81      245.62      7.40 o 
  -4   0  13      100.01      101.14      4.62 o 
  -3   0  13       23.65       30.84      2.77 o 
  -2   0  13       58.45       63.26      2.62 o 
  -1   0  13       11.79        8.71      1.65 o 
   0   0  13        6.46        8.29      1.31 o 
   1   0  13        1.99        0.38      0.95 o 
   2   0  13        6.13        4.05      2.68 o 
   4   0  13      176.63      152.30      7.80 o 
  -9   1  13       18.90       22.36      3.68 o 
  -8   1  13        0.18        0.00      1.51 o 
  -7   1  13        9.73        9.85      2.24 o 
  -6   1  13      191.09      193.74      6.73 o 
  -5   1  13      191.51      193.85      6.36 o 
  -4   1  13       16.00       16.70      4.30 o 
  -3   1  13      223.53      235.45      6.83 o 
  -2   1  13       98.52       89.00      4.14 o 
  -1   1  13       17.61       14.97      3.48 o 
   0   1  13        0.00        0.00      0.87 o 
   1   1  13       52.54       47.64      5.09 o 
   2   1  13        2.87        5.76      2.81 o 
  -9   2  13       14.97       21.83      3.16 o 
  -8   2  13        0.14        0.00      1.60 o 
  -7   2  13       26.99       28.14      3.10 o 
  -6   2  13        3.02        0.44      1.96 o 
  -5   2  13      149.78      141.64      7.95 o 
  -4   2  13        5.11        3.24      1.64 o 
  -3   2  13        8.75        7.47      1.93 o 
  -2   2  13        2.40        6.08      1.46 o 
  -1   2  13      551.21      538.78     17.04 o 
   0   2  13       85.00       85.77      6.60 o 
   1   2  13        1.46        0.00      1.08 o 
   2   2  13        0.29        1.24      2.54 o 
  -9   3  13        4.75        5.73      2.43 o 
  -8   3  13        5.89        6.04      2.68 o 
  -7   3  13        5.53        4.83      1.99 o 
  -6   3  13      240.81      237.74      7.58 o 
  -5   3  13        0.38        1.33      1.86 o 
  -4   3  13        5.28        6.72      1.95 o 
  -3   3  13       26.08       26.88      2.37 o 
  -2   3  13      168.51      173.79     10.26 o 
  -1   3  13      212.73      222.80     10.81 o 
   0   3  13        3.97        5.39      1.67 o 
   1   3  13       20.89       16.68      2.42 o 
   2   3  13       18.92       17.91      2.66 o 
   3   3  13        1.19        0.27      1.64 o 
  -9   4  13        0.04        3.48      2.41 o 
  -8   4  13       12.21        6.12      2.45 o 
  -7   4  13        0.74        0.00      2.04 o 
  -6   4  13      305.60      284.23     15.35 o 
  -5   4  13       16.82       16.79      2.50 o 
  -4   4  13       16.67       24.04      2.83 o 
  -3   4  13       38.19       44.20      4.19 o 
  -2   4  13        0.08        3.85      2.85 o 
  -1   4  13       12.49        9.05      2.08 o 
   0   4  13       10.76        7.13      2.02 o 
   1   4  13       11.01        8.99      2.22 o 
   2   4  13        2.94        1.19      1.63 o 
  -8   5  13        2.42        0.60      2.34 o 
  -7   5  13       14.79       19.15      2.98 o 
  -6   5  13       14.02        9.15      2.41 o 
  -5   5  13       34.79       35.97      3.90 o 
  -4   5  13       16.99       15.22      3.24 o 
  -3   5  13        0.48        0.79      1.38 o 
  -2   5  13        3.22        5.55      1.80 o 
  -1   5  13        0.32        0.11      1.38 o 
   0   5  13        0.54        2.43      4.95 o 
   1   5  13        0.37        0.00      1.67 o 
  -7   6  13       22.17       19.92      4.08 o 
  -6   6  13       23.40       21.79      4.12 o 
  -5   6  13       53.92       51.56      7.42 o 
  -4   6  13        0.00        0.00      1.41 o 
  -3   6  13        0.02        0.00      1.39 o 
  -2   6  13       84.35       86.38      4.56 o 
  -1   6  13        5.18        6.51      2.02 o 
   0   6  13       31.73       39.85      3.82 o 
  -5   7  13        5.52        3.95      2.81 o 
  -4   7  13        7.40        0.07      1.89 o 
  -3   7  13        1.28        1.81      1.81 o 
  -2   7  13      250.08      298.23      8.93 o 
  -2  -7  14       10.20       10.01      2.85 o 
  -1  -7  14       22.39       18.51      3.45 o 
   0  -7  14       13.53       20.92      2.80 o 
   1  -7  14        7.91       12.14      2.00 o 
  -2  -6  14       28.11       29.63      2.70 o 
  -1  -6  14       10.54        8.54      2.68 o 
   0  -6  14        8.92        6.73      2.48 o 
   1  -6  14        6.36        7.60      2.18 o 
   2  -6  14        8.08       11.35      2.46 o 
  -4  -5  14       20.61       19.85      4.39 o 
  -3  -5  14        5.56        2.93      1.52 o 
  -2  -5  14        9.95        6.12      1.75 o 
  -1  -5  14       11.54       16.24      2.95 o 
   0  -5  14        1.99        0.00      1.77 o 
   1  -5  14       31.56       37.93      4.32 o 
   2  -5  14        2.83        2.48      1.94 o 
   3  -5  14       10.78        8.19      2.06 o 
  -6  -4  14       58.04       61.43      7.03 o 
  -4  -4  14       27.93       27.02      3.05 o 
  -3  -4  14       16.85       23.28      2.63 o 
  -2  -4  14        1.26        0.00      2.83 o 
  -1  -4  14       64.58       70.21      3.69 o 
   0  -4  14       10.25       14.70      4.27 o 
   1  -4  14       15.62       21.96      3.45 o 
   2  -4  14        0.19        1.67      2.01 o 
   3  -4  14        0.64        0.07      2.01 o 
  -6  -3  14        1.18        0.00      2.38 o 
  -5  -3  14       19.24       20.11      2.38 o 
  -4  -3  14        3.53        4.08      1.46 o 
  -3  -3  14       18.83       23.43      2.35 o 
  -2  -3  14        0.21        1.94      1.36 o 
  -1  -3  14      112.02      126.41      6.18 o 
   0  -3  14       11.43       12.51      1.96 o 
   1  -3  14        4.31        5.26      1.51 o 
   2  -3  14        1.69        3.87      1.79 o 
   3  -3  14        2.01        2.09      1.93 o 
   4  -3  14        0.08        0.00      2.34 o 
  -8  -2  14        9.22       11.82      5.19 o 
  -7  -2  14        1.40        6.03      3.21 o 
  -6  -2  14       64.68       64.61      6.76 o 
  -5  -2  14       90.64       92.27      4.27 o 
  -4  -2  14       87.54       85.35      4.04 o 
  -3  -2  14       19.53       18.78      2.20 o 
  -2  -2  14        4.55        7.07      1.67 o 
  -1  -2  14      212.28      211.66     11.99 o 
   0  -2  14       35.95       38.61      2.73 o 
   1  -2  14        0.09        0.32      1.27 o 
   2  -2  14        1.52        2.44      2.58 o 
   3  -2  14        4.83        3.98      2.51 o 
   4  -2  14        2.20        1.34      2.41 o 
  -9  -1  14        1.60        3.68      5.02 o 
  -8  -1  14        0.97        3.21      3.82 o 
  -7  -1  14        3.13        6.00      2.16 o 
  -6  -1  14        7.78        6.91      2.14 o 
  -5  -1  14       77.28       84.50      7.20 o 
  -4  -1  14       38.31       41.54      2.98 o 
  -3  -1  14      156.53      159.56      5.33 o 
  -2  -1  14        0.46        0.00      1.19 o 
  -1  -1  14        3.62        6.62      2.59 o 
   0  -1  14        0.72        1.95      1.25 o 
   1  -1  14       20.42       12.46      1.85 o 
   2  -1  14       14.88       13.73      3.35 o 
   3  -1  14        5.05        4.18      2.41 o 
   4  -1  14        0.80        0.00      2.18 o 
  -9   0  14        3.96        1.59      2.18 o 
  -8   0  14       40.63       32.15      3.55 o 
  -7   0  14        1.50        1.02      1.76 o 
  -6   0  14        0.32        0.00      1.57 o 
  -5   0  14      123.24      124.44      8.82 o 
  -4   0  14        6.58       10.30      2.18 o 
  -3   0  14        1.18        0.94      1.33 o 
  -2   0  14        7.84        6.25      2.93 o 
  -1   0  14        0.43        0.00      1.09 o 
   0   0  14        2.81        2.29      1.34 o 
   1   0  14        0.02        0.00      1.49 o 
  -9   1  14        4.83        8.17      5.96 o 
  -8   1  14        5.35        0.77      2.06 o 
  -7   1  14        0.49        0.35      1.81 o 
  -6   1  14      158.36      155.23      6.41 o 
  -5   1  14      128.77      137.38      6.86 o 
  -4   1  14       18.22       19.59      2.81 o 
  -3   1  14       24.39       29.93      2.92 o 
  -2   1  14       39.86       41.14      3.12 o 
  -1   1  14        4.59        1.69      1.56 o 
   0   1  14       11.48       16.29      2.47 o 
   1   1  14        0.00        0.00      2.21 o 
   2   1  14        5.61        0.00      2.01 o 
  -9   2  14        0.02        1.88      1.99 o 
  -8   2  14       16.86       16.23      2.87 o 
  -7   2  14        2.77        3.19      1.92 o 
  -6   2  14        3.88        2.16      1.97 o 
  -5   2  14        0.69        3.29      1.78 o 
  -4   2  14        6.48        4.75      3.10 o 
  -3   2  14        6.53        3.48      1.89 o 
  -2   2  14       41.12       38.86      3.62 o 
  -1   2  14        0.93        0.99      2.38 o 
   0   2  14       77.81       87.01      7.00 o 
   1   2  14        6.59        6.77      1.83 o 
  -8   3  14        0.53        0.00      1.55 o 
  -7   3  14        2.37        0.55      1.86 o 
  -6   3  14       15.08       13.82      2.62 o 
  -5   3  14        8.62        9.01      2.27 o 
  -4   3  14        0.24        3.81      3.23 o 
  -3   3  14      116.40      113.91      4.28 o 
  -2   3  14        2.97        3.83      2.09 o 
  -1   3  14       12.82       13.32      4.05 o 
   0   3  14       55.49       50.68      3.59 o 
   1   3  14       17.74       20.31      2.66 o 
   2   3  14        2.94        4.85      2.11 o 
  -8   4  14        1.25        0.00      3.31 o 
  -7   4  14        4.42        2.96      2.24 o 
  -6   4  14       13.55        9.83      5.59 o 
  -5   4  14        1.95        2.03      1.88 o 
  -4   4  14        7.64        8.17      2.25 o 
  -3   4  14        2.25        1.69      1.43 o 
  -2   4  14        6.17        7.24      2.47 o 
  -1   4  14        4.04        4.05      3.48 o 
   0   4  14        2.67        2.43      1.68 o 
   1   4  14        9.95        6.68      3.73 o 
  -7   5  14        3.53        2.50      2.76 o 
  -6   5  14       23.43       21.90      3.06 o 
  -5   5  14      114.50      109.19      5.38 o 
  -4   5  14        0.44        0.00      1.45 o 
  -3   5  14       15.39       19.22      3.14 o 
  -2   5  14       26.31       23.64      4.92 o 
  -1   5  14        1.51        0.00      1.55 o 
   0   5  14        1.10        0.00      1.68 o 
  -6   6  14        2.06        6.70      2.98 o 
  -5   6  14        0.00        0.00      1.69 o 
  -4   6  14        2.58        3.31      1.79 o 
  -3   6  14       48.68       45.27      5.07 o 
  -2   6  14       16.43        9.88      4.39 o 
  -2  -7  15       16.85       16.44      3.38 o 
  -1  -7  15        2.52        2.95      2.38 o 
  -2  -6  15       16.62       21.83      3.55 o 
  -1  -6  15        0.02        0.00      1.28 o 
   0  -6  15       17.79       18.85      3.68 o 
   1  -6  15      187.72      230.81     10.81 o 
  -3  -5  15       71.56       66.32      4.72 o 
  -2  -5  15        0.30        0.00      2.04 o 
  -1  -5  15       13.01       15.80      3.01 o 
   0  -5  15       15.57       18.56      2.37 o 
   1  -5  15        9.53       11.68      3.15 o 
   2  -5  15        0.00        0.00      1.81 o 
  -4  -4  15       66.43       73.92      4.82 o 
  -3  -4  15        1.74        0.24      1.37 o 
  -2  -4  15        4.18        3.14      1.69 o 
  -1  -4  15        6.42        6.93      2.51 o 
   0  -4  15        0.06        3.15      2.18 o 
   1  -4  15        0.74        0.10      1.26 o 
   2  -4  15        3.18        2.70      1.99 o 
  -6  -3  15        9.87        8.34      3.72 o 
  -5  -3  15       24.70       30.90      5.29 o 
  -4  -3  15      127.42      151.07      5.55 o 
  -3  -3  15       22.35       26.43      3.45 o 
  -2  -3  15      151.09      151.34      5.45 o 
  -1  -3  15       92.31       87.81      8.49 o 
   0  -3  15        0.77        1.23      1.61 o 
   1  -3  15       11.98       21.73      3.15 o 
   2  -3  15        2.11        0.00      1.49 o 
   3  -3  15        2.47        0.10      2.14 o 
  -8  -2  15        0.08        0.00      4.29 o 
  -6  -2  15       17.75       13.63      4.05 o 
  -5  -2  15        8.49        6.97      1.88 o 
  -4  -2  15       15.16       12.72      2.26 o 
  -3  -2  15        1.61        3.50      3.77 o 
  -2  -2  15       32.09       24.77      3.67 o 
  -1  -2  15       18.26       18.75      3.00 o 
   0  -2  15       68.93       70.50      3.66 o 
   1  -2  15        0.82        0.00      1.25 o 
   2  -2  15        5.51        8.70      2.41 o 
   3  -2  15        0.22        0.00      1.84 o 
  -8  -1  15        0.28        1.87      3.92 o 
  -7  -1  15       34.41       44.49      6.80 o 
  -6  -1  15        0.01        0.00      3.65 o 
  -5  -1  15      280.83      285.28     13.29 o 
  -4  -1  15        0.33        5.22      1.84 o 
  -3  -1  15       85.80       88.18      4.14 o 
  -2  -1  15       51.76       48.14      3.88 o 
  -1  -1  15       29.59       30.51      2.62 o 
   0  -1  15       68.31       67.80      4.25 o 
   1  -1  15        1.35        5.36      1.84 o 
   3  -1  15        9.52        5.62      2.64 o 
  -8   0  15        5.66       11.03      5.09 o 
  -7   0  15        6.76        5.62      2.23 o 
  -6   0  15       30.82       28.10      3.30 o 
  -5   0  15      479.26      497.20     11.99 o 
  -4   0  15       38.16       33.19      6.93 o 
  -3   0  15       51.13       49.74      3.54 o 
  -2   0  15       58.82       51.68      4.94 o 
  -1   0  15        2.23        2.11      1.29 o 
   0   0  15        0.27        0.42      1.62 o 
   1   0  15       15.34        9.41      3.05 o 
  -8   1  15        1.26        3.90      2.54 o 
  -7   1  15       11.88       11.30      2.64 o 
  -6   1  15      127.43      130.61      5.82 o 
  -5   1  15       41.13       44.10      3.66 o 
  -4   1  15       58.73       61.42      7.23 o 
  -3   1  15       17.80       23.59      5.07 o 
  -2   1  15       36.83       33.28      4.89 o 
  -1   1  15        2.41        1.05      2.16 o 
   0   1  15        4.96        3.08      1.71 o 
   1   1  15        3.70        1.67      1.82 o 
  -8   2  15        0.04        0.00      2.09 o 
  -7   2  15        3.94        4.01      2.26 o 
  -6   2  15        1.79        0.00      1.88 o 
  -5   2  15       37.23       39.79      5.61 o 
  -4   2  15        3.57        1.31      1.86 o 
  -3   2  15       49.92       51.94      3.65 o 
  -2   2  15        4.52        4.83      2.16 o 
  -1   2  15      106.06       94.02      5.06 o 
   0   2  15        1.54        4.42      2.88 o 
  -8   3  15        0.40        0.03      1.91 o 
  -7   3  15        1.95        0.85      3.85 o 
  -6   3  15        6.87        6.74      2.29 o 
  -5   3  15       12.93       13.66      2.59 o 
  -4   3  15       11.88       12.11      2.40 o 
  -3   3  15       38.91       37.36      5.42 o 
  -2   3  15       22.81       28.99      3.47 o 
  -1   3  15       54.85       53.65      4.28 o 
   0   3  15       12.78       15.63      4.49 o 
   1   3  15       11.14       12.55      4.29 o 
  -7   4  15        4.34        5.69      2.34 o 
  -6   4  15      109.06      110.11     11.06 o 
  -5   4  15       10.91       11.47      2.54 o 
  -4   4  15       21.46       21.72      2.95 o 
  -3   4  15        4.10        2.92      2.64 o 
  -2   4  15       10.15        6.65      2.43 o 
  -1   4  15        6.59       11.78      4.25 o 
   0   4  15       25.73       23.50      5.32 o 
  -6   5  15       61.97       45.51      8.62 o 
  -5   5  15       10.60       17.09      2.89 o 
  -4   5  15       17.74       19.77      2.95 o 
  -3   5  15        0.01        1.09      2.17 o 
  -2   5  15        2.90        3.23      2.21 o 
  -2  -6  16        6.23        8.20      2.85 o 
  -1  -6  16        0.03        0.33      2.14 o 
  -2  -5  16        0.02        0.00      1.98 o 
  -1  -5  16        9.90       14.83      3.08 o 
   0  -5  16        2.33        3.97      2.66 o 
   1  -5  16        4.73        4.04      3.50 o 
  -3  -4  16        0.59        3.08      2.21 o 
  -2  -4  16       55.84       58.86      3.93 o 
  -1  -4  16        0.37        0.00      1.91 o 
   0  -4  16        0.48        0.00      2.08 o 
   1  -4  16        0.27        1.12      1.53 o 
  -4  -3  16       28.75       28.56      3.48 o 
  -3  -3  16       54.08       54.60      4.52 o 
  -2  -3  16       36.26       50.69      3.49 o 
  -1  -3  16       16.79       22.16      4.60 o 
   0  -3  16        0.99        2.85      2.08 o 
   1  -3  16       45.14       44.56      4.08 o 
   2  -3  16        2.05        0.18      1.67 o 
  -5  -2  16       65.22       55.84      6.43 o 
  -4  -2  16       72.44       67.40      4.01 o 
  -3  -2  16       23.89       21.03      4.12 o 
  -2  -2  16       59.02       58.86      4.55 o 
  -1  -2  16       14.02       17.11      2.85 o 
   0  -2  16        4.17        5.49      2.24 o 
   1  -2  16       67.17       69.90      4.72 o 
  -7  -1  16       12.42       12.35      5.22 o 
  -6  -1  16        3.59        1.94      3.01 o 
  -5  -1  16       26.41       31.04      5.32 o 
  -4  -1  16      283.62      330.64     14.63 o 
  -3  -1  16      124.93      137.51     11.48 o 
  -2  -1  16       12.53        9.89      2.00 o 
  -1  -1  16        0.02        1.07      1.49 o 
   0  -1  16        5.85        5.12      2.11 o 
  -8   0  16        0.18        0.00      2.81 o 
  -7   0  16       30.59       28.34      3.50 o 
  -6   0  16       30.33       29.94      3.50 o 
  -5   0  16       46.38       45.56      6.21 o 
  -4   0  16      212.42      247.13      7.87 o 
  -3   0  16        2.65        0.80      2.61 o 
  -2   0  16        0.93        2.68      2.68 o 
  -1   0  16        1.42        0.49      1.49 o 
   0   0  16       18.11       19.14      2.37 o 
  -7   1  16       13.99       13.92      2.92 o 
  -6   1  16        1.72        5.55      2.18 o 
  -5   1  16      138.97      139.47      7.80 o 
  -4   1  16      197.95      205.48      7.14 o 
  -3   1  16        0.52        0.00      2.91 o 
  -2   1  16        1.48        0.17      2.48 o 
   0   1  16       12.90        5.59      2.88 o 
   1   1  16        9.18       11.28      3.45 o 
  -7   2  16       15.09       16.73      3.10 o 
  -6   2  16        0.92        0.00      1.86 o 
  -5   2  16        6.70       10.28      2.61 o 
  -4   2  16       19.69       25.73      6.63 o 
  -3   2  16       50.56       55.17      6.53 o 
  -2   2  16       23.17       19.35      4.92 o 
  -1   2  16        1.02        1.48      3.20 o 
   0   2  16       47.66       47.98      5.62 o 
  -7   3  16        0.05        1.85      2.09 o 
  -6   3  16       13.39       15.70      3.23 o 
  -5   3  16       62.71       67.18      4.50 o 
  -4   3  16        8.96        8.70      3.16 o 
  -3   3  16        6.89        5.99      3.88 o 
  -2   3  16        3.54        4.49      2.45 o 
  -1   3  16        3.41        4.70      2.18 o 
  -6   4  16       21.13       23.73      3.31 o 
  -5   4  16       40.31       50.38      4.12 o 
  -4   4  16       11.36       15.53      4.75 o 
  -3   4  16       10.42       12.99      4.30 o 
  -2   4  16        0.42        1.92      2.86 o 
  -3  -4  17        0.29        0.54      2.21 o 
  -2  -4  17        0.30        0.00      2.01 o 
  -1  -4  17        0.10        0.00      2.01 o 
  -4  -3  17       15.29       16.34      3.31 o 
  -3  -3  17        5.79        7.73      2.75 o 
  -2  -3  17        1.54        0.10      2.08 o 
  -1  -3  17        0.03        0.94      2.11 o 
   0  -3  17        1.71        0.00      1.98 o 
  -4  -2  17       12.16       15.63      3.21 o 
  -3  -2  17       32.97       30.40      3.78 o 
  -2  -2  17       32.84       29.50      3.65 o 
  -1  -2  17        1.84        0.00      2.11 o 
   0  -2  17        0.34        0.00      2.01 o 
  -3  -1  17        0.40        0.85      1.61 o 
  -2  -1  17        5.10        4.08      3.11 o 
  -1  -1  17       11.01       13.39      2.95 o 
   0  -1  17        4.75        7.90      2.48 o 
  -7   0  17        3.41        3.61      2.40 o 
  -6   0  17        8.72        6.70      2.37 o 
  -5   0  17       44.19       37.43      3.73 o 
  -6   1  17        1.64        0.32      2.07 o 
  -5   1  17       60.04       53.30      4.89 o 
  -4   1  17       63.79       68.79     14.80 o 
  -3   1  17       19.15       27.99      5.39 o 
  -6   2  17        0.98        1.16      2.05 o 
  -5   2  17        9.29        9.73      2.95 o 
  -4   2  17       30.45       41.41      8.27 o 
  -3   2  17        9.34        8.27      4.18 o 
  -2   2  17        1.18        2.58      3.68 o 
  -1   2  17        3.73        2.31      3.08 o 
  -5   3  17       18.64       16.38      6.55 o 
  -4   3  17        3.96        4.65      4.05 o 
  -3   3  17       12.40       15.40      5.02 o 
  -4  -2  18       11.16        9.84      3.08 o 
  -3  -2  18        1.25        0.00      2.14 o 
  -2  -2  18        0.01        0.27      2.21 o 
  -2  -1  18        7.33        6.83      2.64 o 
  -5   0  18        6.21        9.58      4.69 o 
  -4   1  18      119.18      118.01      9.24 o 
                                                 
